# Supplementary material for: High Degree of Polymerization of Chitin Oligosaccharides Produced from Shrimp Shell Waste by Enrichment Microbiota Using Two-Stage Temperature-Controlled Technique of Inducing Enzyme Production and Metagenomic Analysis of Microbiota Succession
Source: Mar Drugs. 2024 Jul 28;22(8):346. doi: 10.3390/md22080346 (PMC11355434; doi:10.3390/md22080346)
Supplement: Supplementary file 1 [file marinedrugs-22-00346-s001.zip]

Archive with 3 entries (3 files):
- Supplementary Materials/Figure S1.jpg
- Supplementary Materials/Figure S2.jpg
- Supplementary Materials/Supplementary Data.xlsx
