# Supplementary material for: High Degree of Polymerization of Chitin Oligosaccharides Produced from Shrimp Shell Waste by Enrichment Microbiota Using Two-Stage Temperature-Controlled Technique of Inducing Enzyme Production and Metagenomic Analysis of Microbiota Succession
Source: Mar Drugs. 2024 Jul 28;22(8):346. doi: 10.3390/md22080346 (PMC11355434; doi:10.3390/md22080346)
Supplement: Supplementary file 1 [file marinedrugs-22-00346-s001.zip › Supplementary Materials/Supplementary Data.xlsx]

## Sheet: Table S1
Table S1. All OTU classification information table
#OTU ID	XHQ10			LNM20			LNM			taxonomy
	FS11	FS12	FS13	FS21	FS22	FS23	SS11	SS12	SS13
NCBI100019	0	0	0	0	0	0	2	8	4	k__Fungi;p__Ascomycota;c__Dothideomycetes;o__Pleosporales;f__Didymellaceae;g__Didymella;s__Didymella_exigua
NCBI1003110	0	0	0	0	0	0	1756	1379	1351	k__Bacteria;p__Actinomycetota;c__Actinomycetes;o__Micromonosporales;f__Micromonosporaceae;g__Micromonospora;s__Micromonospora_maris
NCBI100371	0	0	0	0	0	0	1315	0	0	k__Bacteria;p__Planctomycetota;c__Planctomycetia;o__Planctomycetales;f__;g__;s__uncultured_Planctomycetales_bacterium
NCBI1004901	0	0	0	0	0	0	0	0	37	k__Bacteria;p__Actinomycetota;c__Actinomycetes;o__Mycobacteriales;f__Gordoniaceae;g__Gordonia;s__Gordonia_iterans
NCBI1005962	0	0	0	0	0	0	1	0	0	k__Fungi;p__Ascomycota;c__Saccharomycetes;o__Saccharomycetales;f__Pichiaceae;g__Ogataea;s__Ogataea_parapolymorpha
NCBI1008153	0	0	0	0	0	0	0	3	1	k__Archaea;p__Euryarchaeota;c__Halobacteria;o__Halobacteriales;f__Halobacteriaceae;g__Halalkalicoccus;s__Halalkalicoccus_paucihalophilus
NCBI1009682	55	60	37	4241	3581	3008	0	0	0	k__Bacteria;p__Pseudomonadota;c__Betaproteobacteria;o__Neisseriales;f__Chromobacteriaceae;g__Jeongeupia;s__Jeongeupia_sp._HS-3
NCBI101028	0	0	0	0	0	0	0	4	0	k__Fungi;p__Ascomycota;c__Sordariomycetes;o__Hypocreales;f__Nectriaceae;g__Fusarium;s__Fusarium_pseudograminearum
NCBI101571	0	0	0	0	0	140	0	8	0	k__Bacteria;p__Pseudomonadota;c__Betaproteobacteria;o__Burkholderiales;f__Burkholderiaceae;g__Burkholderia;s__Burkholderia_ubonensis
NCBI1016987	0	0	0	0	13	0	0	0	0	k__Bacteria;p__Pseudomonadota;c__Alphaproteobacteria;o__Sphingomonadales;f__Sphingomonadaceae;g__Novosphingobium;s__Novosphingobium_sp._THN1
NCBI1017	0	0	0	0	0	0	11	0	0	k__Bacteria;p__Bacteroidota;c__Flavobacteriia;o__Flavobacteriales;f__Flavobacteriaceae;g__Capnocytophaga;s__Capnocytophaga_gingivalis
NCBI1017351	0	0	0	0	0	0	1	0	0	k__Archaea;p__Euryarchaeota;c__Halobacteria;o__Haloferacales;f__Halorubraceae;g__Halobaculum;s__Halobaculum_magnesiiphilum
NCBI101852	0	0	0	0	0	0	1	0	0	k__Fungi;p__Ascomycota;c__Leotiomycetes;o__Helotiales;f__Helotiaceae;g__Glarea;s__Glarea_lozoyensis
NCBI102235	0	0	0	0	0	0	0	0	3	k__Bacteria;p__Cyanobacteriota;c__Cyanophyceae;o__Chroococcales;f__Geminocystaceae;g__Cyanobacterium;s__Cyanobacterium_stanieri
NCBI1030157	0	0	0	0	7	0	14	0	0	k__Bacteria;p__Pseudomonadota;c__Alphaproteobacteria;o__Sphingomonadales;f__Sphingomonadaceae;g__Sphingomonas;s__Sphingomonas_sp._KC8
NCBI1030489	0	0	0	0	0	0	0	6	0	k__Bacteria;p__Actinomycetota;c__Actinomycetes;o__Kitasatosporales;f__Streptomycetaceae;g__Streptomyces;s__Streptomyces_sp._Ls2151
NCBI1032527	0	0	0	0	0	0	4	8	16	k__Bacteria;p__Verrucomicrobiota;c__Verrucomicrobiae;o__Verrucomicrobiales;f__Verrucomicrobia_subdivision_3;g__Pedosphaera;s__Pedosphaera_parvula
NCBI1032851	1	0	0	0	0	0	0	0	0	k__Bacteria;p__Actinomycetota;c__Actinomycetes;o__Mycobacteriales;f__Corynebacteriaceae;g__Corynebacterium;s__Corynebacterium_nuruki
NCBI1033840	0	0	0	0	0	0	1	0	0	k__Fungi;p__Ascomycota;c__Eurotiomycetes;o__Chaetothyriales;f__Herpotrichiellaceae;g__Exophiala;s__Exophiala_aquamarina
NCBI1033854	0	0	0	1618	1837	1111	0	0	0	k__Bacteria;p__Pseudomonadota;c__Gammaproteobacteria;o__Chromatiales;f__Ectothiorhodospiraceae;g__Thioalkalivibrio;s__Thioalkalivibrio_sulfidiphilus
NCBI1034015	0	0	0	0	0	0	0	47	28	k__Archaea;p__Nitrososphaerota;c__Nitrososphaeria;o__Nitrososphaerales;f__Nitrososphaeraceae;g__Nitrososphaera;s__Nitrososphaera_viennensis
NCBI1034081	0	0	0	0	0	0	0	18	0	k__Fungi;p__Ascomycota;c__Sordariomycetes;o__Hypocreales;f__Nectriaceae;g__Fusarium;s__Fusarium_cf._incarnatum_PUF031
NCBI1034083	0	0	0	0	0	0	0	0	7	k__Fungi;p__Ascomycota;c__Sordariomycetes;o__Hypocreales;f__Nectriaceae;g__Fusarium;s__Fusarium_cf._solani_PUF001
NCBI1034085	0	0	0	0	0	0	0	4	0	k__Fungi;p__Ascomycota;c__Sordariomycetes;o__Hypocreales;f__Nectriaceae;g__Fusarium;s__Fusarium_cf._solani_PUF003
NCBI1034889	0	0	0	0	0	0	260	159	236	k__Bacteria;p__Pseudomonadota;c__Betaproteobacteria;o__Burkholderiales;f__Comamonadaceae;g__Variovorax;s__Variovorax_sp._HW608
NCBI1036852	0	0	0	0	0	0	0	1	1	k__Bacteria;p__Acidobacteriota;c__;o__;f__;g__;s__uncultured_Acidobacteria_bacterium_A2
NCBI1036855	0	0	0	0	0	0	25	46	47	k__Bacteria;p__Acidobacteriota;c__;o__;f__;g__;s__uncultured_Acidobacteria_bacterium_A12
NCBI103731	0	0	0	0	0	0	45	0	49	k__Bacteria;p__Actinomycetota;c__Actinomycetes;o__Pseudonocardiales;f__Pseudonocardiaceae;g__Saccharothrix;s__Saccharothrix_espanaensis
NCBI103733	0	0	0	0	0	0	103	0	113	k__Bacteria;p__Actinomycetota;c__Actinomycetes;o__Pseudonocardiales;f__Pseudonocardiaceae;g__Saccharothrix;s__Saccharothrix_syringae
NCBI103816	0	0	0	0	0	0	162	0	0	k__Bacteria;p__Actinomycetota;c__Actinomycetes;o__Mycobacteriales;f__Nocardiaceae;g__Rhodococcus;s__Rhodococcus_pyridinivorans
NCBI103855	0	0	0	0	0	0	48	0	0	k__Bacteria;p__Pseudomonadota;c__Betaproteobacteria;o__Burkholderiales;f__Alcaligenaceae;g__Bordetella;s__Bordetella_hinzii
NCBI1038928	0	0	0	0	0	0	13	14	0	k__Bacteria;p__Actinomycetota;c__Actinomycetes;o__Kitasatosporales;f__Streptomycetaceae;g__Streptomyces;s__Streptomyces_xinghaiensis
NCBI104087	0	0	0	0	0	0	52	0	38	k__Bacteria;p__Pseudomonadota;c__Gammaproteobacteria;o__Pseudomonadales;f__Pseudomonadaceae;g__Pseudomonas;s__Pseudomonas_frederiksbergensis
NCBI1040979	0	0	0	0	0	0	0	23	0	k__Bacteria;p__Pseudomonadota;c__Betaproteobacteria;o__Burkholderiales;f__Burkholderiaceae;g__Cupriavidus;s__Cupriavidus_neocaledonicus
NCBI104108	0	0	0	0	0	0	0	40	0	k__Bacteria;p__Pseudomonadota;c__Alphaproteobacteria;o__Hyphomicrobiales;f__Bartonellaceae;g__Bartonella;s__uncultured_Bartonella_sp.
NCBI104111	0	0	0	0	0	0	1	0	0	k__Bacteria;p__;c__;o__;f__;g__;s__uncultured_bacterium_AH6
NCBI1042	0	0	0	0	0	0	99	0	0	k__Bacteria;p__Pseudomonadota;c__Alphaproteobacteria;o__Sphingomonadales;f__Erythrobacteraceae;g__Erythrobacter;s__Erythrobacter_sp.
NCBI104336	0	0	0	0	0	0	3277	1650	1715	k__Bacteria;p__Actinomycetota;c__Actinomycetes;o__Micrococcales;f__Microbacteriaceae;g__Microbacterium;s__Microbacterium_foliorum
NCBI1045317	0	0	0	0	0	0	83	45	75	k__Bacteria;p__Pseudomonadota;c__Alphaproteobacteria;o__Sphingomonadales;f__Sphingomonadaceae;g__Sphingomonas;s__Sphingomonas_lutea
NCBI10454	0	0	0	0	0	0	82	106	64	k__Viruses;p__;c__Naldaviricetes;o__Lefavirales;f__Baculoviridae;g__Alphabaculovirus;s__Spodoptera_exigua_multiple_nucleopolyhedrovirus
NCBI1046043	0	0	0	0	0	0	0	1	0	k__Archaea;p__Euryarchaeota;c__Halobacteria;o__Halobacteriales;f__Haloarculaceae;g__Natronomonas;s__Natronomonas_gomsonensis
NCBI1047171	0	0	0	0	0	0	0	1	0	k__Fungi;p__Ascomycota;c__Dothideomycetes;o__Mycosphaerellales;f__Mycosphaerellaceae;g__Zymoseptoria;s__Zymoseptoria_tritici
NCBI1050	0	0	0	33	0	0	0	0	0	k__Bacteria;p__Pseudomonadota;c__Gammaproteobacteria;o__Chromatiales;f__Chromatiaceae;g__Thermochromatium;s__Thermochromatium_tepidum
NCBI1050370	0	0	0	18	35	18	0	0	9	k__Bacteria;p__Pseudomonadota;c__Betaproteobacteria;o__Burkholderiales;f__;g__Thiomonas;s__Thiomonas_sp._X19
NCBI105219	0	0	0	3619	1252	2823	0	0	0	k__Bacteria;p__Pseudomonadota;c__Betaproteobacteria;o__Burkholderiales;f__Burkholderiaceae;g__Ralstonia;s__Ralstonia_mannitolilytica
NCBI1055104	0	0	3	0	0	0	0	0	0	k__Bacteria;p__Pseudomonadota;c__Gammaproteobacteria;o__Oceanospirillales;f__Halomonadaceae;g__Cobetia;s__Cobetia_amphilecti
NCBI105560	0	61	0	0	1647	0	0	0	209	k__Bacteria;p__Pseudomonadota;c__Betaproteobacteria;o__Burkholderiales;f__Sphaerotilaceae;g__Methylibium;s__Methylibium_petroleiphilum
NCBI1063	0	0	0	0	0	0	29	13	31	k__Bacteria;p__Pseudomonadota;c__Alphaproteobacteria;o__Rhodobacterales;f__Paracoccaceae;g__Cereibacter;s__Cereibacter_sphaeroides
NCBI106370	0	0	0	0	0	0	0	25	0	k__Bacteria;p__Actinomycetota;c__Actinomycetes;o__Frankiales;f__Frankiaceae;g__Frankia;s__Frankia_casuarinae
NCBI1064527	0	0	0	0	0	0	8	8	9	k__Bacteria;p__Actinomycetota;c__Actinomycetes;o__Pseudonocardiales;f__Pseudonocardiaceae;g__Amycolatopsis;s__Amycolatopsis_sp._FG22
NCBI106590	0	0	0	321	0	0	2424	3462	584	k__Bacteria;p__Pseudomonadota;c__Betaproteobacteria;o__Burkholderiales;f__Burkholderiaceae;g__Cupriavidus;s__Cupriavidus_necator
NCBI106592	0	0	1	0	0	0	12933	10754	8546	k__Bacteria;p__Pseudomonadota;c__Alphaproteobacteria;o__Hyphomicrobiales;f__Rhizobiaceae;g__Ensifer;s__Ensifer_adhaerens
NCBI106634	0	0	0	35	0	0	0	0	0	k__Bacteria;p__Pseudomonadota;c__Gammaproteobacteria;o__Chromatiales;f__Ectothiorhodospiraceae;g__Thioalkalivibrio;s__Thioalkalivibrio_versutus
NCBI106649	0	9	0	0	0	0	0	0	0	k__Bacteria;p__Pseudomonadota;c__Gammaproteobacteria;o__Moraxellales;f__Moraxellaceae;g__Acinetobacter;s__Acinetobacter_guillouiae
NCBI1069	0	0	0	0	0	0	1	0	0	k__Bacteria;p__Pseudomonadota;c__Alphaproteobacteria;o__Hyphomicrobiales;f__Hyphomicrobiaceae;g__Rhodomicrobium;s__Rhodomicrobium_vannielii
NCBI1069996	0	0	0	0	0	0	247	0	0	k__Bacteria;p__Ignavibacteriota;c__Ignavibacteria;o__Ignavibacteriales;f__Ignavibacteriaceae;g__Ignavibacterium;s__uncultured_Ignavibacterium_sp.
NCBI1072463	0	0	0	0	0	0	428	151	224	k__Bacteria;p__Actinomycetota;c__Actinomycetes;o__Micrococcales;f__Microbacteriaceae;g__Microbacterium;s__Microbacterium_lemovicicum
NCBI1073996	0	0	0	0	0	0	0	2	0	k__Archaea;p__Euryarchaeota;c__Halobacteria;o__Haloferacales;f__Halorubraceae;g__Halohasta;s__Halohasta_litchfieldiae
NCBI1076	0	0	0	27	55	0	7	30	26	k__Bacteria;p__Pseudomonadota;c__Alphaproteobacteria;o__Hyphomicrobiales;f__Nitrobacteraceae;g__Rhodopseudomonas;s__Rhodopseudomonas_palustris
NCBI1076124	0	0	0	0	0	0	37	50	23	k__Bacteria;p__Actinomycetota;c__Actinomycetes;o__Micromonosporales;f__Micromonosporaceae;g__Phytohabitans;s__Phytohabitans_flavus
NCBI107709	0	0	0	0	0	0	29	27	63	k__Bacteria;p__Verrucomicrobiota;c__Opitutae;o__Opitutales;f__Opitutaceae;g__Opitutus;s__Opitutus_terrae
NCBI1077946	0	0	0	0	0	0	0	0	12	k__Bacteria;p__Actinomycetota;c__Actinomycetes;o__Kitasatosporales;f__Streptomycetaceae;g__Streptomyces;s__Streptomyces_hundungensis
NCBI1079	0	0	0	0	0	0	0	6	6	k__Bacteria;p__Pseudomonadota;c__Alphaproteobacteria;o__Hyphomicrobiales;f__Blastochloridaceae;g__Blastochloris;s__Blastochloris_viridis
NCBI108	0	0	0	0	0	0	5	12	12	k__Bacteria;p__Bacteroidota;c__Cytophagia;o__Cytophagales;f__Cytophagaceae;g__Spirosoma;s__Spirosoma_linguale
NCBI108010	0	0	0	7	0	0	0	0	0	k__Bacteria;p__Pseudomonadota;c__Gammaproteobacteria;o__Chromatiales;f__Ectothiorhodospiraceae;g__Thioalkalivibrio;s__Thioalkalivibrio_paradoxus
NCBI108557	0	0	0	0	0	0	0	0	783	k__Bacteria;p__Pseudomonadota;c__Betaproteobacteria;o__Burkholderiales;f__Alcaligenaceae;g__Alcaligenes;s__Alcaligenes_sp._O-1
NCBI108981	0	0	0	0	1488	0	0	0	0	k__Bacteria;p__Pseudomonadota;c__Gammaproteobacteria;o__Moraxellales;f__Moraxellaceae;g__Acinetobacter;s__Acinetobacter_schindleri
NCBI1090615	0	0	0	0	0	0	0	5	0	k__Bacteria;p__Actinomycetota;c__Actinomycetes;o__Nakamurellales;f__Nakamurellaceae;g__Nakamurella;s__Nakamurella_panacisegetis
NCBI1091569	0	0	0	0	0	0	0	5	0	k__Bacteria;p__;c__;o__;f__;g__;s__uncultured_bacterium_CSL142
NCBI109264	1	0	0	0	0	0	0	0	0	k__Fungi;p__Ascomycota;c__Eurotiomycetes;o__Eurotiales;f__Aspergillaceae;g__Aspergillus;s__Aspergillus_bombycis
NCBI109266	0	0	0	0	0	0	10	0	0	k__Bacteria;p__Cyanobacteriota;c__Cyanophyceae;o__Nostocales;f__Aphanizomenonaceae;g__Anabaenopsis;s__Anabaenopsis_circularis
NCBI1093900	0	0	0	0	0	0	1	1	0	k__Fungi;p__Ascomycota;c__Sordariomycetes;o__;f__Thyridiaceae;g__Thyridium;s__Thyridium_curvatum
NCBI1094350	0	0	0	0	0	0	0	1	0	k__Fungi;p__Ascomycota;c__Sordariomycetes;o__Hypocreales;f__Bionectriaceae;g__Geosmithia;s__Geosmithia_morbida
NCBI1095194	0	0	0	0	0	0	0	0	1	k__Fungi;p__Ascomycota;c__Sordariomycetes;o__Glomerellales;f__Glomerellaceae;g__Colletotrichum;s__Colletotrichum_karsti
NCBI1097667	0	0	0	0	0	0	0	0	212	k__Bacteria;p__Actinomycetota;c__Thermoleophilia;o__Solirubrobacterales;f__Patulibacteraceae;g__Patulibacter;s__Patulibacter_medicamentivorans
NCBI109895	0	0	0	0	0	0	0	4	0	k__Fungi;p__Chytridiomycota;c__Chytridiomycetes;o__Spizellomycetales;f__Powellomycetaceae;g__Powellomyces;s__Powellomyces_hirtus
NCBI11	0	0	0	0	0	0	25	0	32	k__Bacteria;p__Actinomycetota;c__Actinomycetes;o__Micrococcales;f__Cellulomonadaceae;g__Cellulomonas;s__Cellulomonas_gilvus
NCBI1100	0	0	0	22	16	5	0	0	0	k__Bacteria;p__Chlorobiota;c__Chlorobiia;o__Chlorobiales;f__Chlorobiaceae;g__Pelodictyon;s__Pelodictyon_luteolum
NCBI110319	0	0	0	0	0	0	1979	1686	1712	k__Bacteria;p__Actinomycetota;c__Actinomycetes;o__Propionibacteriales;f__Nocardioidaceae;g__Nocardioides;s__Nocardioides_sp._CF8
NCBI110321	0	0	0	0	0	0	1475	9	850	k__Bacteria;p__Pseudomonadota;c__Alphaproteobacteria;o__Hyphomicrobiales;f__Rhizobiaceae;g__Sinorhizobium;s__Sinorhizobium_medicae
NCBI110505	0	0	0	0	0	0	9	6	0	k__Bacteria;p__Actinomycetota;c__Actinomycetes;o__Mycobacteriales;f__Mycobacteriaceae;g__Mycobacterium;s__Mycobacterium_heckeshornense
NCBI1108	0	0	0	4	11	0	0	0	3	k__Bacteria;p__Chloroflexota;c__Chloroflexia;o__Chloroflexales;f__Chloroflexaceae;g__Chloroflexus;s__Chloroflexus_aurantiacus
NCBI1108595	0	0	5	3562	4359	3267	0	0	0	k__Bacteria;p__Pseudomonadota;c__Betaproteobacteria;o__Neisseriales;f__Chromobacteriaceae;g__Chromobacterium;s__Chromobacterium_vaccinii
NCBI1108849	0	0	0	0	0	0	16	6	14	k__Fungi;p__Ascomycota;c__Eurotiomycetes;o__Eurotiales;f__Aspergillaceae;g__Penicillium;s__Penicillium_rubens
NCBI110937	0	0	0	0	101	0	0	0	26	k__Bacteria;p__Actinomycetota;c__Actinomycetes;o__Micrococcales;f__Microbacteriaceae;g__Rathayibacter;s__Rathayibacter_festucae
NCBI1109705	0	0	0	0	0	0	0	0	43	k__Bacteria;p__Actinomycetota;c__Actinomycetes;o__Kitasatosporales;f__Streptomycetaceae;g__Streptomyces;s__Streptomyces_sp._BC16019
NCBI1109716	0	0	0	0	0	0	0	0	1	k__Heunggongvirae;p__Uroviricota;c__Caudoviricetes;o__;f__;g__Rerduovirus;s__Rerduovirus_RGL3
NCBI111015	0	0	0	0	0	0	0	41	0	k__Bacteria;p__Actinomycetota;c__Actinomycetes;o__Actinomycetales;f__Actinomycetaceae;g__Actinomyces;s__Actinomyces_radicidentis
NCBI1112	0	0	0	30	0	0	0	0	11	k__Bacteria;p__Pseudomonadota;c__Alphaproteobacteria;o__Sphingomonadales;f__Erythrobacteraceae;g__Erythrobacter;s__Erythrobacter_neustonensis
NCBI1115758	0	0	0	123	0	0	16	19	7	k__Bacteria;p__Bacillota;c__Clostridia;o__Eubacteriales;f__Peptostreptococcaceae;g__Romboutsia;s__Romboutsia_ilealis
NCBI1117645	0	0	0	0	0	0	0	0	64	k__Bacteria;p__Bacteroidota;c__Flavobacteriia;o__Flavobacteriales;f__Weeksellaceae;g__Elizabethkingia;s__Elizabethkingia_anophelis
NCBI111831	0	0	0	0	0	0	257	207	0	k__Bacteria;p__Pseudomonadota;c__Alphaproteobacteria;o__Rhodospirillales;f__Rhodospirillaceae;g__Defluviicoccus;s__Defluviicoccus_vanus
NCBI1118379	0	0	0	0	0	0	2	0	0	k__Bacteria;p__Actinomycetota;c__Actinomycetes;o__Mycobacteriales;f__Mycobacteriaceae;g__Mycolicibacter;s__Mycolicibacter_minnesotensis
NCBI1118963	0	0	0	0	0	0	702	405	0	k__Bacteria;p__Actinomycetota;c__Actinomycetes;o__Micrococcales;f__Micrococcaceae;g__Arthrobacter;s__Arthrobacter_sp._Rue61a
NCBI1123043	0	0	0	0	0	0	7	4	5	k__Bacteria;p__Planctomycetota;c__Planctomycetia;o__Gemmatales;f__Gemmataceae;g__Telmatocola;s__Telmatocola_sphagniphila
NCBI112416	0	0	0	0	0	0	1	0	0	k__Fungi;p__Ascomycota;c__Lecanoromycetes;o__Lecanorales;f__Parmeliaceae;g__Letharia;s__Letharia_columbiana
NCBI1124597	0	0	0	0	3	3	0	0	0	k__Bacteria;p__Pseudomonadota;c__Alphaproteobacteria;o__Magnetococcales;f__Magnetococcaceae;g__Magnetococcus;s__Magnetococcus_marinus
NCBI1126238	0	0	0	0	0	0	0	1	0	k__Archaea;p__Euryarchaeota;c__Halobacteria;o__Halobacteriales;f__Halobacteriaceae;g__Halorussus;s__Halorussus_ruber
NCBI1126833	0	0	0	0	0	0	0	2	1	k__Bacteria;p__Bacillota;c__Bacilli;o__Bacillales;f__Paenibacillaceae;g__Paenibacillus;s__Paenibacillus_beijingensis
NCBI1130994	0	0	0	0	0	0	0	0	3	k__Bacteria;p__;c__;o__;f__;g__;s__uncultured_bacterium_W4-39b
NCBI1130996	0	0	0	0	0	0	1	1	0	k__Bacteria;p__;c__;o__;f__;g__;s__uncultured_bacterium_W5-102b
NCBI1133546	0	0	0	0	0	0	0	15	15	k__Bacteria;p__Actinomycetota;c__Actinomycetes;o__Micrococcales;f__;g__Luteimicrobium;s__Luteimicrobium_xylanilyticum
NCBI1134076	0	0	0	0	0	0	15	0	0	k__Fungi;p__Chytridiomycota;c__Chytridiomycetes;o__Spizellomycetales;f__Powellomycetaceae;g__Geranomyces;s__Geranomyces_tanneri
NCBI1134435	0	0	0	176	0	194	0	0	0	k__Bacteria;p__Pseudomonadota;c__Betaproteobacteria;o__Rhodocyclales;f__Zoogloeaceae;g__Thauera;s__Thauera_humireducens
NCBI113562	0	0	0	0	0	0	35	58	59	k__Bacteria;p__Actinomycetota;c__Actinomycetes;o__Micromonosporales;f__Micromonosporaceae;g__Actinoplanes;s__Actinoplanes_derwentensis
NCBI113608	0	0	0	0	0	0	0	1	0	k__Fungi;p__Ascomycota;c__Saccharomycetes;o__Saccharomycetales;f__Saccharomycetaceae;g__Tetrapisispora;s__Tetrapisispora_phaffii
NCBI1136413	0	0	0	0	0	0	24	17	11	k__Bacteria;p__;c__;o__;f__;g__;s__uncultured_bacterium_8
NCBI1137095	0	0	0	0	0	0	6	0	0	k__Bacteria;p__Cyanobacteriota;c__Cyanophyceae;o__Nostocales;f__Scytonemataceae;g__Scytonema;s__Scytonema_sp._HK-05
NCBI1138190	0	0	0	0	0	0	4	37	9	k__Bacteria;p__Pseudomonadota;c__Alphaproteobacteria;o__Hyphomicrobiales;f__Rhizobiaceae;g__Rhizobium;s__Rhizobium_binae
NCBI1138194	0	0	0	0	0	0	4	0	0	k__Bacteria;p__Pseudomonadota;c__Alphaproteobacteria;o__Hyphomicrobiales;f__Rhizobiaceae;g__Rhizobium;s__Rhizobium_lentis
NCBI1138383	0	0	0	0	0	0	474	371	242	k__Bacteria;p__Actinomycetota;c__Actinomycetes;o__Mycobacteriales;f__Mycobacteriaceae;g__Mycobacterium;s__Mycobacterium_paraintracellulare
NCBI114	0	0	0	0	2	0	99	122	9	k__Bacteria;p__Planctomycetota;c__Planctomycetia;o__Gemmatales;f__Gemmataceae;g__Gemmata;s__Gemmata_obscuriglobus
NCBI1141883	0	0	0	0	116	164	27	0	111	k__Bacteria;p__Pseudomonadota;c__Betaproteobacteria;o__Burkholderiales;f__Oxalobacteraceae;g__Massilia;s__Massilia_putida
NCBI114243	0	0	0	0	0	0	79	0	0	k__Archaea;p__Euryarchaeota;c__;o__;f__;g__;s__uncultured_euryarchaeote
NCBI114497	0	0	0	0	0	0	0	0	2	k__Fungi;p__Ascomycota;c__Sordariomycetes;o__Hypocreales;f__Cordycipitaceae;g__Cordyceps;s__Cordyceps_fumosorosea
NCBI114615	0	0	0	0	0	0	0	12	7	k__Bacteria;p__Pseudomonadota;c__Alphaproteobacteria;o__Hyphomicrobiales;f__Nitrobacteraceae;g__Bradyrhizobium;s__Bradyrhizobium_sp._ORS_278
NCBI114616	0	0	0	0	0	0	4	22	18	k__Bacteria;p__Pseudomonadota;c__Alphaproteobacteria;o__Hyphomicrobiales;f__Methylobacteriaceae;g__Methylobacterium;s__Methylobacterium_nodulans
NCBI114712	0	0	0	0	0	0	0	0	1057	k__Bacteria;p__Pseudomonadota;c__Alphaproteobacteria;o__Rhodospirillales;f__Azospirillaceae;g__Azospirillum;s__uncultured_Azospirillum_sp.
NCBI1149133	0	0	0	0	0	0	63	63	0	k__Bacteria;p__Pseudomonadota;c__Gammaproteobacteria;o__Pseudomonadales;f__Pseudomonadaceae;g__Pseudomonas;s__Pseudomonas_furukawaii
NCBI115547	0	0	0	0	0	0	2480	2840	2047	k__Archaea;p__;c__;o__;f__;g__;s__uncultured_archaeon
NCBI1155739	0	0	0	0	0	0	0	1	746	k__Bacteria;p__Cyanobacteriota;c__Cyanophyceae;o__Oscillatoriales;f__Oscillatoriaceae;g__Moorena;s__Moorena_producens
NCBI115808	0	0	0	0	0	0	0	7	0	k__Bacteria;p__Pseudomonadota;c__Alphaproteobacteria;o__Hyphomicrobiales;f__Nitrobacteraceae;g__Bradyrhizobium;s__Bradyrhizobium_sp._ORS_285
NCBI1159556	0	0	0	0	0	0	0	1	0	k__Fungi;p__Ascomycota;c__Sordariomycetes;o__Hypocreales;f__Clavicipitaceae;g__Ustilaginoidea;s__Ustilaginoidea_virens
NCBI116188	0	0	0	0	0	0	49	158	56	k__Bacteria;p__Actinomycetota;c__Actinomycetes;o__Kitasatosporales;f__Streptomycetaceae;g__Streptomyces;s__Streptomyces_coeruleorubidus
NCBI1163710	0	0	0	0	0	0	0	0	4	k__Bacteria;p__Pseudomonadota;c__Gammaproteobacteria;o__Enterobacterales;f__Enterobacteriaceae;g__Cronobacter;s__Cronobacter_condimenti
NCBI11676	0	0	0	0	0	0	0	1	0	k__Pararnavirae;p__Artverviricota;c__Revtraviricetes;o__Ortervirales;f__Retroviridae;g__Lentivirus;s__Human_immunodeficiency_virus_1
NCBI116865	0	0	0	0	0	0	0	0	26	k__Bacteria;p__Pseudomonadota;c__Alphaproteobacteria;o__;f__;g__;s__uncultured_Methylobacterium-like_sp.
NCBI1169025	0	0	0	0	0	0	311	475	234	k__Bacteria;p__Actinomycetota;c__Actinomycetes;o__Kitasatosporales;f__Streptomycetaceae;g__Streptomyces;s__Streptomyces_pratensis
NCBI117157	0	0	0	0	0	0	11	6	5	k__Bacteria;p__Actinomycetota;c__Actinomycetes;o__Propionibacteriales;f__Actinopolymorphaceae;g__Actinopolymorpha;s__Actinopolymorpha_singaporensis
NCBI117207	0	0	0	13	0	0	11	0	0	k__Bacteria;p__Pseudomonadota;c__Alphaproteobacteria;o__Sphingomonadales;f__Sphingomonadaceae;g__Sphingopyxis;s__Sphingopyxis_alaskensis
NCBI1173026	0	0	0	0	0	0	1	0	0	k__Bacteria;p__Cyanobacteriota;c__Cyanophyceae;o__Chroococcales;f__Chroococcaceae;g__Gloeocapsa;s__Gloeocapsa_sp._PCC_7428
NCBI117567	0	0	0	0	0	0	528	455	202	k__Bacteria;p__Actinomycetota;c__Actinomycetes;o__Mycobacteriales;f__Mycobacteriaceae;g__Mycobacterium;s__Mycobacterium_frederiksbergense
NCBI1176198	0	0	0	0	0	0	9	20	21	k__Bacteria;p__Actinomycetota;c__Actinomycetes;o__Kitasatosporales;f__Streptomycetaceae;g__Streptomyces;s__Streptomyces_harbinensis
NCBI1176533	0	0	0	0	0	0	19	13	0	k__Bacteria;p__Pseudomonadota;c__Gammaproteobacteria;o__Xanthomonadales;f__Xanthomonadaceae;g__Luteimonas;s__Luteimonas_granuli
NCBI1176646	0	0	0	0	0	0	73	120	155	k__Bacteria;p__Pseudomonadota;c__Alphaproteobacteria;o__Sphingomonadales;f__Sphingomonadaceae;g__Sphingomonas;s__Sphingomonas_daechungensis
NCBI1177712	0	0	0	0	0	213	0	0	0	k__Bacteria;p__Pseudomonadota;c__Alphaproteobacteria;o__Rhodospirillales;f__Acetobacteraceae;g__Komagataeibacter;s__Komagataeibacter_medellinensis
NCBI1178024	0	0	0	0	0	0	0	0	11	k__Bacteria;p__Actinomycetota;c__Actinomycetes;o__Mycobacteriales;f__Nocardiaceae;g__Nocardia;s__Nocardia_sp._WT7
NCBI1179064	0	0	0	0	0	0	114	0	0	k__Bacteria;p__Pseudomonadota;c__Alphaproteobacteria;o__Hyphomicrobiales;f__Nitrobacteraceae;g__Bradyrhizobium;s__Bradyrhizobium_sp._rbc1
NCBI1179672	0	0	0	0	0	0	32	0	0	k__Bacteria;p__Bacteroidota;c__Flavobacteriia;o__Flavobacteriales;f__Flavobacteriaceae;g__Flavobacterium;s__Flavobacterium_sp._KBS0721
NCBI1179673	0	0	0	0	0	0	11	98	56	k__Bacteria;p__Actinomycetota;c__Actinomycetes;o__Micrococcales;f__Cellulomonadaceae;g__Oerskovia;s__Oerskovia_sp._KBS0722
NCBI1181493	0	0	0	0	0	0	0	1	0	k__Bacteria;p__;c__;o__;f__;g__;s__uncultured_bacterium_contig00001
NCBI1181498	0	0	0	0	0	0	3	1	3	k__Bacteria;p__;c__;o__;f__;g__;s__uncultured_bacterium_contig00006
NCBI1181500	0	0	0	0	0	0	9	32	18	k__Bacteria;p__;c__;o__;f__;g__;s__uncultured_bacterium_contig00008
NCBI1181502	0	0	0	0	0	0	2	1	0	k__Bacteria;p__;c__;o__;f__;g__;s__uncultured_bacterium_contig00010
NCBI1181504	0	0	0	0	0	0	1	0	0	k__Bacteria;p__;c__;o__;f__;g__;s__uncultured_bacterium_contig00013
NCBI1181507	0	0	0	0	0	0	1	3	3	k__Bacteria;p__;c__;o__;f__;g__;s__uncultured_bacterium_contig00016
NCBI1181513	0	0	0	0	0	0	1	0	0	k__Bacteria;p__;c__;o__;f__;g__;s__uncultured_bacterium_contig00024
NCBI1181515	0	0	0	0	0	0	0	0	1	k__Bacteria;p__;c__;o__;f__;g__;s__uncultured_bacterium_contig00026
NCBI1181516	0	0	0	0	0	0	1	3	2	k__Bacteria;p__;c__;o__;f__;g__;s__uncultured_bacterium_contig00027
NCBI1181518	0	0	0	0	0	2	0	0	1	k__Bacteria;p__;c__;o__;f__;g__;s__uncultured_bacterium_contig00029
NCBI1181519	0	0	0	0	0	0	0	0	1	k__Bacteria;p__;c__;o__;f__;g__;s__uncultured_bacterium_contig00030
NCBI1181521	0	0	0	0	0	0	1	0	0	k__Bacteria;p__;c__;o__;f__;g__;s__uncultured_bacterium_contig00032
NCBI1181523	0	0	0	0	0	0	0	0	4	k__Bacteria;p__;c__;o__;f__;g__;s__uncultured_bacterium_contig00034
NCBI1181524	0	0	0	0	0	0	29	42	45	k__Bacteria;p__;c__;o__;f__;g__;s__uncultured_bacterium_contig00036
NCBI1181526	0	0	0	0	0	0	1	0	2	k__Bacteria;p__;c__;o__;f__;g__;s__uncultured_bacterium_contig00038
NCBI1181527	0	0	0	0	0	0	0	1	0	k__Bacteria;p__;c__;o__;f__;g__;s__uncultured_bacterium_contig00039
NCBI1181528	0	0	0	0	0	0	0	1	0	k__Bacteria;p__;c__;o__;f__;g__;s__uncultured_bacterium_contig00040
NCBI1181530	0	0	0	0	0	0	11	21	41	k__Bacteria;p__;c__;o__;f__;g__;s__uncultured_bacterium_contig00043
NCBI1181532	0	0	0	0	0	0	1	3	2	k__Bacteria;p__;c__;o__;f__;g__;s__uncultured_bacterium_contig00046
NCBI1181534	0	0	0	0	0	0	1	1	0	k__Bacteria;p__;c__;o__;f__;g__;s__uncultured_bacterium_contig00049
NCBI1181539	0	0	0	0	0	0	0	2	2	k__Bacteria;p__;c__;o__;f__;g__;s__uncultured_bacterium_contig00055
NCBI1181541	0	0	0	0	0	0	2	1	0	k__Bacteria;p__;c__;o__;f__;g__;s__uncultured_bacterium_contig00057
NCBI1181544	0	0	0	0	0	0	1	2	9	k__Bacteria;p__;c__;o__;f__;g__;s__uncultured_bacterium_contig00061
NCBI1181545	0	0	0	0	0	0	0	0	1	k__Bacteria;p__;c__;o__;f__;g__;s__uncultured_bacterium_contig00062
NCBI1181548	0	0	0	0	0	0	1	2	0	k__Bacteria;p__;c__;o__;f__;g__;s__uncultured_bacterium_contig00066
NCBI1181549	0	0	0	0	0	0	5	5	8	k__Bacteria;p__;c__;o__;f__;g__;s__uncultured_bacterium_contig00068
NCBI1181550	0	0	0	0	0	0	6	1	1	k__Bacteria;p__;c__;o__;f__;g__;s__uncultured_bacterium_contig00069
NCBI1181559	0	0	0	0	0	0	0	0	1	k__Bacteria;p__;c__;o__;f__;g__;s__uncultured_bacterium_contig00086
NCBI1181561	0	0	0	0	0	0	1	0	0	k__Bacteria;p__;c__;o__;f__;g__;s__uncultured_bacterium_contig00088
NCBI1181563	0	0	0	0	0	0	9	2	1	k__Bacteria;p__;c__;o__;f__;g__;s__uncultured_bacterium_contig00092
NCBI1181571	0	0	0	0	0	0	0	2	2	k__Bacteria;p__;c__;o__;f__;g__;s__uncultured_bacterium_contig00104
NCBI1181573	0	0	0	0	0	0	2	0	0	k__Bacteria;p__;c__;o__;f__;g__;s__uncultured_bacterium_contig00107
NCBI1181586	0	0	0	0	0	0	0	0	1	k__Bacteria;p__;c__;o__;f__;g__;s__uncultured_bacterium_contig00146
NCBI1181588	0	0	0	0	0	0	0	1	0	k__Bacteria;p__;c__;o__;f__;g__;s__uncultured_bacterium_contig00149
NCBI1181590	0	0	0	0	0	0	0	4	1	k__Bacteria;p__;c__;o__;f__;g__;s__uncultured_bacterium_contig00151
NCBI1181594	0	0	0	0	0	0	1	3	1	k__Bacteria;p__;c__;o__;f__;g__;s__uncultured_bacterium_contig00163
NCBI1181596	0	0	0	0	0	0	0	0	1	k__Bacteria;p__;c__;o__;f__;g__;s__uncultured_bacterium_contig00174
NCBI1181601	0	0	0	0	0	0	2	2	4	k__Bacteria;p__;c__;o__;f__;g__;s__uncultured_bacterium_contig00180
NCBI1181605	0	0	0	0	0	0	0	2	1	k__Bacteria;p__;c__;o__;f__;g__;s__uncultured_bacterium_contig00191
NCBI1181616	0	0	0	0	0	0	0	0	2	k__Bacteria;p__;c__;o__;f__;g__;s__uncultured_bacterium_contig00266
NCBI1181624	0	0	0	0	0	0	1	0	0	k__Bacteria;p__;c__;o__;f__;g__;s__uncultured_bacterium_contig00320
NCBI1181627	0	0	0	0	0	0	2	3	6	k__Bacteria;p__;c__;o__;f__;g__;s__uncultured_bacterium_contig00396
NCBI118323	0	0	0	0	0	0	0	1	1	k__Bacteria;p__Cyanobacteriota;c__Cyanophyceae;o__Oscillatoriales;f__Oscillatoriaceae;g__Oscillatoria;s__Oscillatoria_acuminata
NCBI1183413	0	0	0	0	0	0	5	15	5	k__Bacteria;p__Pseudomonadota;c__Alphaproteobacteria;o__Hyphomicrobiales;f__Rhizobiaceae;g__Agrobacterium;s__Agrobacterium_salinitolerans
NCBI118613	0	0	0	0	0	0	0	24	59	k__Bacteria;p__Pseudomonadota;c__Gammaproteobacteria;o__Pseudomonadales;f__Pseudomonadaceae;g__Pseudomonas;s__Pseudomonas_sp._B10
NCBI1187904	0	0	0	0	0	0	17	14	12	k__Fungi;p__Ascomycota;c__Dothideomycetes;o__Pleosporales;f__Pleosporaceae;g__Alternaria;s__Alternaria_burnsii
NCBI1188315	0	0	0	0	0	0	64	0	81	k__Bacteria;p__Actinomycetota;c__Actinomycetes;o__Kitasatosporales;f__Streptomycetaceae;g__Streptomyces;s__Streptomyces_sp._AgN23
NCBI1188319	0	0	0	0	0	22	0	0	0	k__Bacteria;p__Pseudomonadota;c__Betaproteobacteria;o__Nitrosomonadales;f__Gallionellaceae;g__Ferriphaselus;s__Ferriphaselus_amnicola
NCBI1191437	0	0	0	0	0	0	1	4	5	k__Bacteria;p__;c__;o__;f__;g__;s__uncultured_bacterium_F41-01
NCBI1191438	0	0	0	0	0	0	4	4	1	k__Bacteria;p__;c__;o__;f__;g__;s__uncultured_bacterium_F42-01
NCBI1191459	0	0	0	0	0	0	0	2	0	k__Bacteria;p__Bacteroidota;c__Cytophagia;o__Cytophagales;f__Flammeovirgaceae;g__Flammeovirga;s__Flammeovirga_sp._MY04
NCBI1191702	0	0	0	0	0	0	2	0	0	k__Fungi;p__Ascomycota;c__Eurotiomycetes;o__Eurotiales;f__Aspergillaceae;g__Aspergillus;s__Aspergillus_fijiensis
NCBI1191711	0	0	0	0	0	0	0	6	0	k__Fungi;p__Ascomycota;c__Eurotiomycetes;o__Eurotiales;f__Aspergillaceae;g__Aspergillus;s__Aspergillus_brunneoviolaceus
NCBI1192162	0	0	0	109	104	122	0	0	7	k__Bacteria;p__Pseudomonadota;c__Betaproteobacteria;o__Neisseriales;f__Chromobacteriaceae;g__Vogesella;s__Vogesella_sp._LIG4
NCBI119219	0	6	0	0	1920	2111	0	0	0	k__Bacteria;p__Pseudomonadota;c__Betaproteobacteria;o__Burkholderiales;f__Burkholderiaceae;g__Cupriavidus;s__Cupriavidus_metallidurans
NCBI1193105	0	0	0	0	0	0	0	0	1	k__Archaea;p__Euryarchaeota;c__Halobacteria;o__Halobacteriales;f__Halobacteriaceae;g__Halarchaeum;s__Halarchaeum_grantii
NCBI1193713	0	0	0	0	0	0	1	0	0	k__Bacteria;p__Bacillota;c__Bacilli;o__Bacillales;f__Bacillaceae;g__Neobacillus;s__Neobacillus_mesonae
NCBI1196081	0	0	0	0	0	0	1	2	0	k__Fungi;p__Ascomycota;c__Eurotiomycetes;o__Eurotiales;f__Trichocomaceae;g__Talaromyces;s__Talaromyces_amestolkiae
NCBI1197	0	0	0	0	0	0	0	29	0	k__Bacteria;p__Cyanobacteriota;c__Cyanophyceae;o__Nostocales;f__Rivulariaceae;g__Microchaete;s__Microchaete_diplosiphon
NCBI1197460	0	0	0	0	0	0	26	15	10	k__Bacteria;p__Pseudomonadota;c__Alphaproteobacteria;o__Hyphomicrobiales;f__Nitrobacteraceae;g__Bradyrhizobium;s__Bradyrhizobium_sp._6(2017)
NCBI119953	0	0	0	0	0	0	2	3	0	k__Fungi;p__Ascomycota;c__Dothideomycetes;o__Pleosporales;f__Pleosporaceae;g__Alternaria;s__Alternaria_atra
NCBI119981	0	0	0	0	0	0	0	0	1	k__Bacteria;p__Actinomycetota;c__Actinomycetes;o__Propionibacteriales;f__Propionibacteriaceae;g__Propionibacterium;s__Propionibacterium_australiense
NCBI120107	0	0	0	0	0	0	0	0	316	k__Bacteria;p__Pseudomonadota;c__Alphaproteobacteria;o__Sphingomonadales;f__Sphingomonadaceae;g__Sphingobium;s__Sphingobium_cloacae
NCBI1207075	0	0	0	0	0	0	0	37	30	k__Bacteria;p__Pseudomonadota;c__Gammaproteobacteria;o__Pseudomonadales;f__Pseudomonadaceae;g__Pseudomonas;s__Pseudomonas_sp._UW4
NCBI1208324	0	0	0	0	0	0	0	0	166	k__Bacteria;p__Pseudomonadota;c__Alphaproteobacteria;o__Rhodobacterales;f__Roseobacteraceae;g__Celeribacter;s__Celeribacter_indicus
NCBI1209493	0	0	0	0	0	0	0	1	0	k__Bacteria;p__Cyanobacteriota;c__Cyanophyceae;o__Pseudanabaenales;f__Prochlorotrichaceae;g__Halomicronema;s__Halomicronema_hongdechloris
NCBI120959	0	0	0	0	0	0	7	3	0	k__Bacteria;p__Actinomycetota;c__Actinomycetes;o__Mycobacteriales;f__Mycobacteriaceae;g__Mycobacterium;s__Mycobacterium_kubicae
NCBI1210884	0	0	0	0	0	0	35	101	141	k__Bacteria;p__Planctomycetota;c__Planctomycetia;o__Gemmatales;f__Gemmataceae;g__Gemmata;s__Gemmata_massiliana
NCBI121292	0	0	0	0	0	0	203	231	66	k__Bacteria;p__Actinomycetota;c__Actinomycetes;o__Micrococcales;f__Micrococcaceae;g__Pseudarthrobacter;s__Pseudarthrobacter_sulfonivorans
NCBI121428	0	0	0	0	0	0	0	885	0	k__Bacteria;p__Pseudomonadota;c__Alphaproteobacteria;o__Sphingomonadales;f__Sphingomonadaceae;g__Sphingobium;s__Sphingobium_xenophagum
NCBI1215731	0	0	0	0	0	0	0	0	1	k__Fungi;p__Ascomycota;c__Sordariomycetes;o__Glomerellales;f__Glomerellaceae;g__Colletotrichum;s__Colletotrichum_aenigma
NCBI121719	0	0	0	0	0	0	235	165	286	k__Bacteria;p__Pseudomonadota;c__Alphaproteobacteria;o__Hyphomicrobiales;f__Stappiaceae;g__Pannonibacter;s__Pannonibacter_phragmitetus
NCBI1218801	0	0	0	0	0	0	0	2	2	k__Bacteria;p__Bacteroidota;c__Flavobacteriia;o__Flavobacteriales;f__Flavobacteriaceae;g__Kordia;s__Kordia_antarctica
NCBI1219491	0	0	0	0	0	0	109	93	87	k__Bacteria;p__Actinomycetota;c__Actinomycetes;o__Streptosporangiales;f__Thermomonosporaceae;g__Actinomadura;s__Actinomadura_sp._WMMB_499
NCBI1220188	0	0	0	0	0	0	0	2	0	k__Fungi;p__Ascomycota;c__Eurotiomycetes;o__Eurotiales;f__Aspergillaceae;g__Aspergillus;s__Aspergillus_tanneri
NCBI1220207	0	0	0	0	0	0	1	0	0	k__Fungi;p__Ascomycota;c__Eurotiomycetes;o__Eurotiales;f__Aspergillaceae;g__Aspergillus;s__Aspergillus_puulaauensis
NCBI1221190	0	0	0	0	0	0	2	4	6	k__Bacteria;p__;c__;o__;f__;g__;s__bacterium_symbiont_of_Theonella_swinhoei_pTSMAC1
NCBI1221500	0	0	0	0	0	0	2	2	0	k__Bacteria;p__Bacillota;c__Bacilli;o__Bacillales;f__Bacillaceae;g__Fictibacillus;s__Fictibacillus_phosphorivorans
NCBI12224	0	0	0	1	0	0	0	0	0	k__Orthornavirae;p__Pisuviricota;c__Stelpaviricetes;o__Patatavirales;f__Potyviridae;g__Potyvirus;s__Sugarcane_mosaic_virus
NCBI1223566	0	0	0	0	0	0	50	49	45	k__Bacteria;p__Pseudomonadota;c__Alphaproteobacteria;o__Hyphomicrobiales;f__Nitrobacteraceae;g__Bradyrhizobium;s__Bradyrhizobium_sp._CCGE-LA001
NCBI122358	0	0	0	0	0	0	32	135	37	k__Bacteria;p__Actinomycetota;c__Actinomycetes;o__Micromonosporales;f__Micromonosporaceae;g__Actinoplanes;s__Actinoplanes_ianthinogenes
NCBI122368	0	0	0	0	0	0	0	0	4	k__Fungi;p__Ascomycota;c__Dothideomycetes;o__Mycosphaerellales;f__Mycosphaerellaceae;g__Cercospora;s__Cercospora_beticola
NCBI1225337	0	0	0	0	0	0	0	0	996	k__Bacteria;p__Actinomycetota;c__Actinomycetes;o__Kitasatosporales;f__Streptomycetaceae;g__Streptomyces;s__Streptomyces_sp._PVA_94-07
NCBI1225769	0	0	0	364	47	50	0	0	0	k__Bacteria;p__Pseudomonadota;c__Betaproteobacteria;o__Neisseriales;f__Chromobacteriaceae;g__Paludibacterium;s__Paludibacterium_paludis
NCBI1226757	0	0	0	36	0	0	0	6	7	k__Bacteria;p__Actinomycetota;c__Actinomycetes;o__Kitasatosporales;f__Streptomycetaceae;g__Streptomyces;s__Streptomyces_rapamycinicus
NCBI1226968	0	0	0	19	18	0	5	0	0	k__Bacteria;p__Pseudomonadota;c__Alphaproteobacteria;o__Rhodospirillales;f__Azospirillaceae;g__Azospirillum;s__Azospirillum_humicireducens
NCBI1229727	0	0	0	0	0	0	0	418	124	k__Bacteria;p__Pseudomonadota;c__Alphaproteobacteria;o__Rhodobacterales;f__Roseobacteraceae;g__Salipiger;s__Salipiger_profundus
NCBI1231	0	0	0	0	0	0	36	241	14	k__Bacteria;p__Pseudomonadota;c__Betaproteobacteria;o__Nitrosomonadales;f__Nitrosomonadaceae;g__Nitrosospira;s__Nitrosospira_multiformis
NCBI1235591	0	0	0	0	0	0	116	90	58	k__Bacteria;p__Pseudomonadota;c__Alphaproteobacteria;o__Hyphomicrobiales;f__;g__Pseudorhodoplanes;s__Pseudorhodoplanes_sinuspersici
NCBI1238	0	0	0	421	0	0	0	0	0	k__Bacteria;p__Pseudomonadota;c__Gammaproteobacteria;o__Thiotrichales;f__Piscirickettsiaceae;g__Piscirickettsia;s__Piscirickettsia_salmonis
NCBI123899	0	0	0	2818	0	814	0	0	0	k__Bacteria;p__Pseudomonadota;c__Betaproteobacteria;o__Burkholderiales;f__Alcaligenaceae;g__Bordetella;s__Bordetella_trematum
NCBI1239455	0	0	0	0	0	0	2	2	3	k__Bacteria;p__;c__;o__;f__;g__;s__uncultured_bacterium_contig00022
NCBI1239459	0	0	0	0	0	0	3	2	2	k__Bacteria;p__;c__;o__;f__;g__;s__uncultured_bacterium_contig00047
NCBI1239460	0	0	0	0	0	0	2	1	1	k__Bacteria;p__;c__;o__;f__;g__;s__uncultured_bacterium_contig00050
NCBI1239461	0	0	0	0	0	0	0	1	0	k__Bacteria;p__;c__;o__;f__;g__;s__uncultured_bacterium_contig00058
NCBI1239463	0	0	0	0	0	0	3	9	9	k__Bacteria;p__;c__;o__;f__;g__;s__uncultured_bacterium_contig00071
NCBI1239464	0	0	0	0	0	0	0	2	3	k__Bacteria;p__;c__;o__;f__;g__;s__uncultured_bacterium_contig00079
NCBI1239466	0	0	0	0	0	0	1	1	1	k__Bacteria;p__;c__;o__;f__;g__;s__uncultured_bacterium_contig00082
NCBI1239468	0	0	0	0	0	0	0	2	0	k__Bacteria;p__;c__;o__;f__;g__;s__uncultured_bacterium_contig00084
NCBI1239470	0	0	0	0	0	0	1	2	4	k__Bacteria;p__;c__;o__;f__;g__;s__uncultured_bacterium_contig00095
NCBI1239475	0	0	0	0	0	0	0	0	1	k__Bacteria;p__;c__;o__;f__;g__;s__uncultured_bacterium_contig00116
NCBI1239477	0	0	0	0	0	0	0	0	1	k__Bacteria;p__;c__;o__;f__;g__;s__uncultured_bacterium_contig00120
NCBI1239478	0	0	0	0	0	0	0	1	3	k__Bacteria;p__;c__;o__;f__;g__;s__uncultured_bacterium_contig00121
NCBI1239481	0	0	0	0	0	0	3	1	1	k__Bacteria;p__;c__;o__;f__;g__;s__uncultured_bacterium_contig00125
NCBI1239482	0	0	0	0	0	0	0	0	1	k__Bacteria;p__;c__;o__;f__;g__;s__uncultured_bacterium_contig00126
NCBI1239484	0	0	0	0	0	0	0	0	2	k__Bacteria;p__;c__;o__;f__;g__;s__uncultured_bacterium_contig00129
NCBI1239486	0	0	0	0	0	0	3	2	6	k__Bacteria;p__;c__;o__;f__;g__;s__uncultured_bacterium_contig00131
NCBI1239489	0	0	0	0	0	0	1	3	0	k__Bacteria;p__;c__;o__;f__;g__;s__uncultured_bacterium_contig00138
NCBI1239491	0	0	0	0	0	0	1	1	3	k__Bacteria;p__;c__;o__;f__;g__;s__uncultured_bacterium_contig00145
NCBI1239492	0	0	0	0	0	0	0	4	0	k__Bacteria;p__;c__;o__;f__;g__;s__uncultured_bacterium_contig00148
NCBI1239495	0	0	0	0	0	0	17	11	7	k__Bacteria;p__;c__;o__;f__;g__;s__uncultured_bacterium_contig00159
NCBI1239496	0	0	0	0	0	0	14	9	22	k__Bacteria;p__;c__;o__;f__;g__;s__uncultured_bacterium_contig00164
NCBI1239497	0	0	0	0	0	0	0	0	1	k__Bacteria;p__;c__;o__;f__;g__;s__uncultured_bacterium_contig00165
NCBI1239498	0	0	0	0	0	0	12	23	21	k__Bacteria;p__;c__;o__;f__;g__;s__uncultured_bacterium_contig00167
NCBI1239499	0	0	0	0	0	0	2	3	4	k__Bacteria;p__;c__;o__;f__;g__;s__uncultured_bacterium_contig00170
NCBI1239500	0	0	0	0	0	0	3	4	6	k__Bacteria;p__;c__;o__;f__;g__;s__uncultured_bacterium_contig00172
NCBI1239501	0	0	0	0	0	0	5	9	6	k__Bacteria;p__;c__;o__;f__;g__;s__uncultured_bacterium_contig00173
NCBI1239502	0	0	0	0	0	0	0	0	3	k__Bacteria;p__;c__;o__;f__;g__;s__uncultured_bacterium_contig00179
NCBI1239504	0	0	0	0	0	0	0	1	1	k__Bacteria;p__;c__;o__;f__;g__;s__uncultured_bacterium_contig00182
NCBI1239505	0	0	0	0	0	0	0	0	1	k__Bacteria;p__;c__;o__;f__;g__;s__uncultured_bacterium_contig00185
NCBI1239507	0	0	0	0	0	0	0	0	1	k__Bacteria;p__;c__;o__;f__;g__;s__uncultured_bacterium_contig00189
NCBI1239522	0	0	0	0	0	0	31	51	37	k__Bacteria;p__;c__;o__;f__;g__;s__uncultured_bacterium_contig00237
NCBI1239524	0	0	0	0	0	0	1	0	0	k__Bacteria;p__;c__;o__;f__;g__;s__uncultured_bacterium_contig00248
NCBI1239529	0	0	0	0	0	0	0	0	1	k__Bacteria;p__;c__;o__;f__;g__;s__uncultured_bacterium_contig00276
NCBI1239535	0	0	0	0	0	0	1	0	0	k__Bacteria;p__;c__;o__;f__;g__;s__uncultured_bacterium_contig00304
NCBI1239538	0	0	0	0	0	0	3	4	3	k__Bacteria;p__;c__;o__;f__;g__;s__uncultured_bacterium_contig00311
NCBI1239540	0	0	0	0	0	0	8	24	15	k__Bacteria;p__;c__;o__;f__;g__;s__uncultured_bacterium_contig00317
NCBI1239549	0	0	0	0	0	0	2	17	9	k__Bacteria;p__;c__;o__;f__;g__;s__uncultured_bacterium_contig00370
NCBI1239562	0	0	0	0	0	0	4	7	11	k__Bacteria;p__;c__;o__;f__;g__;s__uncultured_bacterium_contig00528
NCBI1245513	0	0	0	0	0	0	0	0	75	k__Bacteria;p__Actinomycetota;c__Actinomycetes;o__Kitasatosporales;f__Streptomycetaceae;g__Streptomyces;s__Streptomyces_sp._XZQH4
NCBI1245526	0	0	0	199	69	78	0	0	0	k__Bacteria;p__Pseudomonadota;c__Gammaproteobacteria;o__Pseudomonadales;f__Pseudomonadaceae;g__Pseudomonas;s__Pseudomonas_guangdongensis
NCBI1247861	0	0	0	0	0	0	0	4	0	k__Fungi;p__Ascomycota;c__Sordariomycetes;o__Hypocreales;f__Ophiocordycipitaceae;g__Purpureocillium;s__Purpureocillium_lavendulum
NCBI1249101	0	0	0	0	0	0	6	36	32	k__Bacteria;p__Actinomycetota;c__Actinomycetes;o__Mycobacteriales;f__Mycobacteriaceae;g__Mycolicibacterium;s__Mycolicibacterium_celeriflavum
NCBI125	0	0	0	0	0	0	0	2	2	k__Bacteria;p__Planctomycetota;c__Planctomycetia;o__Pirellulales;f__Pirellulaceae;g__Pirellula;s__Pirellula_staleyi
NCBI1256581	0	0	0	0	0	0	1	1	0	k__Bacteria;p__;c__;o__;f__;g__;s__uncultured_bacterium_A1Q1_fos_515
NCBI1259844	0	0	0	0	0	0	29	126	291	k__Bacteria;p__Pseudomonadota;c__Gammaproteobacteria;o__Pseudomonadales;f__Pseudomonadaceae;g__Pseudomonas;s__Pseudomonas_sp._FGI182
NCBI1262452	0	0	0	0	0	0	0	0	28	k__Bacteria;p__Actinomycetota;c__Actinomycetes;o__Kitasatosporales;f__Streptomycetaceae;g__Streptomyces;s__Streptomyces_sp._769
NCBI1263626	0	0	0	0	0	0	6	1	5	k__Bacteria;p__;c__;o__;f__;g__;s__uncultured_bacterium_'To-T_020_P12'
NCBI1265399	0	0	0	0	0	0	0	14	0	k__Bacteria;p__Actinomycetota;c__Actinomycetes;o__Kitasatosporales;f__Streptomycetaceae;g__Streptomyces;s__Streptomyces_sp._ID38640
NCBI1265536	0	0	0	0	0	0	0	0	5	k__Bacteria;p__Actinomycetota;c__Actinomycetes;o__Kitasatosporales;f__Streptomycetaceae;g__Streptomyces;s__Streptomyces_sp._ML694-90F3
NCBI1265601	0	0	0	0	0	0	1341	1618	790	k__Bacteria;p__Actinomycetota;c__Actinomycetes;o__Kitasatosporales;f__Streptomycetaceae;g__Streptomyces;s__Streptomyces_sp._PAMC_26508
NCBI126673	0	0	0	0	0	0	4	40	44	k__Bacteria;p__Actinomycetota;c__Actinomycetes;o__Mycobacteriales;f__Mycobacteriaceae;g__Mycolicibacterium;s__Mycolicibacterium_doricum
NCBI1267217	0	0	0	0	389	431	0	0	0	k__Bacteria;p__Pseudomonadota;c__Betaproteobacteria;o__Burkholderiales;f__Comamonadaceae;g__Melaminivora;s__Melaminivora_jejuensis
NCBI1267768	0	0	0	0	0	0	0	0	194	k__Bacteria;p__Pseudomonadota;c__Alphaproteobacteria;o__Rhodobacterales;f__Paracoccaceae;g__Brevirhabdus;s__Brevirhabdus_pacifica
NCBI1270	0	0	0	0	0	0	68	0	79	k__Bacteria;p__Actinomycetota;c__Actinomycetes;o__Micrococcales;f__Micrococcaceae;g__Micrococcus;s__Micrococcus_luteus
NCBI1274359	0	0	0	445	0	0	47	0	0	k__Bacteria;p__Pseudomonadota;c__Gammaproteobacteria;o__Pseudomonadales;f__Pseudomonadaceae;g__Pseudomonas;s__Pseudomonas_sihuiensis
NCBI1274631	0	0	0	0	0	0	948	1135	759	k__Bacteria;p__Pseudomonadota;c__Alphaproteobacteria;o__Hyphomicrobiales;f__Nitrobacteraceae;g__Bradyrhizobium;s__Bradyrhizobium_icense
NCBI1275	0	0	0	0	0	0	1156	1640	1107	k__Bacteria;p__Actinomycetota;c__Actinomycetes;o__Micrococcales;f__Micrococcaceae;g__Kocuria;s__Kocuria_rosea
NCBI1276217	0	0	0	0	0	550	0	0	0	k__Fungi;p__Ascomycota;c__Sordariomycetes;o__Diaporthales;f__Cryphonectriaceae;g__Immersiporthe;s__Immersiporthe_knoxdaviesiana
NCBI128	0	0	0	0	0	0	0	0	7	k__Bacteria;p__Planctomycetota;c__Planctomycetia;o__Isosphaerales;f__Isosphaeraceae;g__Isosphaera;s__Isosphaera_pallida
NCBI1282	101	0	0	636	0	0	81	76	65	k__Bacteria;p__Bacillota;c__Bacilli;o__Bacillales;f__Staphylococcaceae;g__Staphylococcus;s__Staphylococcus_epidermidis
NCBI1282737	0	0	0	0	0	0	48	0	51	k__Bacteria;p__Actinomycetota;c__Actinomycetes;o__Actinomycetales;f__Actinomycetaceae;g__Flaviflexus;s__Flaviflexus_salsibiostraticola
NCBI1282951	8005	7400	7099	0	0	0	0	0	0	k__Bacteria;p__Bacillota;c__Bacilli;o__Bacillales;f__Staphylococcaceae;g__Staphylococcus;s__Staphylococcus_sp._J2
NCBI1283	0	0	0	0	0	0	0	0	7	k__Bacteria;p__Bacillota;c__Bacilli;o__Bacillales;f__Staphylococcaceae;g__Staphylococcus;s__Staphylococcus_haemolyticus
NCBI128442	0	0	0	0	0	0	80	253	77	k__Fungi;p__Ascomycota;c__Eurotiomycetes;o__Eurotiales;f__Trichocomaceae;g__Talaromyces;s__Talaromyces_pinophilus
NCBI128574	0	0	0	0	0	0	2	4	2	k__Bacteria;p__Bacillota;c__Bacilli;o__Bacillales;f__Paenibacillaceae;g__Paenibacillus;s__Paenibacillus_brasilensis
NCBI1286180	0	0	0	0	0	0	66	107	67	k__Bacteria;p__Actinomycetota;c__Actinomycetes;o__Mycobacteriales;f__Mycobacteriaceae;g__Mycolicibacterium;s__Mycolicibacterium_sediminis
NCBI1286181	0	0	0	0	0	0	2166	1459	1086	k__Bacteria;p__Actinomycetota;c__Actinomycetes;o__Mycobacteriales;f__Mycobacteriaceae;g__Mycolicibacterium;s__Mycolicibacterium_arabiense
NCBI128780	0	0	0	0	0	0	0	154	228	k__Bacteria;p__Pseudomonadota;c__Gammaproteobacteria;o__Xanthomonadales;f__Xanthomonadaceae;g__Stenotrophomonas;s__Stenotrophomonas_acidaminiphila
NCBI128785	0	0	0	0	0	0	0	216	0	k__Bacteria;p__Pseudomonadota;c__Gammaproteobacteria;o__Xanthomonadales;f__Xanthomonadaceae;g__Pseudoxanthomonas;s__Pseudoxanthomonas_mexicana
NCBI1288082	0	0	0	0	0	0	2	0	0	k__Bacteria;p__Actinomycetota;c__Actinomycetes;o__Kitasatosporales;f__Streptomycetaceae;g__Streptomyces;s__Streptomyces_sp._CNH287
NCBI1288494	0	0	0	0	0	0	52	28	17	k__Bacteria;p__Pseudomonadota;c__Betaproteobacteria;o__Nitrosomonadales;f__Nitrosomonadaceae;g__Nitrosospira;s__Nitrosospira_lacus
NCBI1288495	9	0	0	0	0	4604	0	410	0	k__Bacteria;p__Pseudomonadota;c__Betaproteobacteria;o__Burkholderiales;f__Comamonadaceae;g__Diaphorobacter;s__Diaphorobacter_aerolatus
NCBI1288636	0	0	0	0	0	0	0	28	0	k__Bacteria;p__Actinomycetota;c__Actinomycetes;o__Micrococcales;f__Ornithinimicrobiaceae;g__Ornithinimicrobium;s__Ornithinimicrobium_flavum
NCBI1290	0	0	0	0	0	0	0	0	13	k__Bacteria;p__Bacillota;c__Bacilli;o__Bacillales;f__Staphylococcaceae;g__Staphylococcus;s__Staphylococcus_hominis
NCBI1292	0	0	0	0	0	0	0	0	34	k__Bacteria;p__Bacillota;c__Bacilli;o__Bacillales;f__Staphylococcaceae;g__Staphylococcus;s__Staphylococcus_warneri
NCBI1296	0	0	0	0	0	0	0	4	0	k__Bacteria;p__Bacillota;c__Bacilli;o__Bacillales;f__Staphylococcaceae;g__Mammaliicoccus;s__Mammaliicoccus_sciuri
NCBI1296669	0	0	0	0	0	77	0	0	0	k__Bacteria;p__Pseudomonadota;c__Betaproteobacteria;o__Burkholderiales;f__;g__Aquabacterium;s__Aquabacterium_olei
NCBI1297742	0	0	0	0	0	0	0	9	0	k__Bacteria;p__Myxococcota;c__Myxococcia;o__Myxococcales;f__Myxococcaceae;g__Myxococcus;s__Myxococcus_hansupus
NCBI129921	0	0	0	0	0	0	37	31	10	k__Bacteria;p__Actinomycetota;c__Actinomycetes;o__Pseudonocardiales;f__Pseudonocardiaceae;g__Amycolatopsis;s__Amycolatopsis_keratiniphila
NCBI129985	0	0	0	0	0	0	0	13	0	k__Bacteria;p__Bacillota;c__Bacilli;o__Bacillales;f__Bacillaceae;g__Mesobacillus;s__Mesobacillus_jeotgali
NCBI1302308	0	0	0	0	0	0	9	0	2	k__Bacteria;p__Actinomycetota;c__Actinomycetes;o__Mycobacteriales;f__Nocardiaceae;g__Rhodococcus;s__Rhodococcus_sp._P1Y
NCBI1306519	0	0	0	0	0	0	29	24	0	k__Bacteria;p__Bacteroidota;c__Flavobacteriia;o__Flavobacteriales;f__Flavobacteriaceae;g__Flavobacterium;s__Flavobacterium_commune
NCBI1306787	0	41	0	0	170	0	0	0	0	k__Bacteria;p__Pseudomonadota;c__Gammaproteobacteria;o__Oceanospirillales;f__Alcanivoracaceae;g__Isoalcanivorax;s__Isoalcanivorax_pacificus
NCBI1306993	0	0	0	0	0	9684	0	0	0	k__Bacteria;p__Pseudomonadota;c__Gammaproteobacteria;o__Pseudomonadales;f__Pseudomonadaceae;g__Pseudomonas;s__Pseudomonas_soli
NCBI1308	23	0	0	0	0	0	0	0	0	k__Bacteria;p__Bacillota;c__Bacilli;o__Lactobacillales;f__Streptococcaceae;g__Streptococcus;s__Streptococcus_thermophilus
NCBI1309411	0	0	0	0	9	0	0	0	0	k__Bacteria;p__Deinococcota;c__Deinococci;o__Deinococcales;f__Deinococcaceae;g__Deinococcus;s__Deinococcus_soli_(ex_Cha_et_al._2016)
NCBI131568	0	0	0	0	0	0	0	0	54	k__Bacteria;p__Actinomycetota;c__Actinomycetes;o__Kineosporiales;f__Kineosporiaceae;g__Kineococcus;s__Kineococcus_radiotolerans
NCBI1315974	0	25	0	0	4562	0	0	351	374	k__Bacteria;p__Pseudomonadota;c__Alphaproteobacteria;o__Sphingomonadales;f__Sphingomonadaceae;g__Sphingobium;s__Sphingobium_sp._TKS
NCBI132473	0	0	0	0	0	0	11	24	0	k__Bacteria;p__Actinomycetota;c__Actinomycetes;o__Kitasatosporales;f__Streptomycetaceae;g__Streptomyces;s__Streptomyces_alboniger
NCBI1324796	0	0	0	0	0	0	0	6	11	k__Bacteria;p__Pseudomonadota;c__Gammaproteobacteria;o__Xanthomonadales;f__Xanthomonadaceae;g__Lysobacter;s__Lysobacter_lycopersici
NCBI1325090	0	0	0	0	0	0	23	88	14	k__Bacteria;p__Pseudomonadota;c__Alphaproteobacteria;o__Hyphomicrobiales;f__Nitrobacteraceae;g__Bradyrhizobium;s__Bradyrhizobium_guangdongense
NCBI1325095	0	0	0	6	0	0	0	31	11	k__Bacteria;p__Pseudomonadota;c__Alphaproteobacteria;o__Hyphomicrobiales;f__Nitrobacteraceae;g__Bradyrhizobium;s__Bradyrhizobium_guangzhouense
NCBI1325100	0	0	0	0	0	0	0	10	12	k__Bacteria;p__Pseudomonadota;c__Alphaproteobacteria;o__Hyphomicrobiales;f__Nitrobacteraceae;g__Bradyrhizobium;s__Bradyrhizobium_sp._CCBAU_51753
NCBI1325102	0	0	0	0	4	0	33	48	12	k__Bacteria;p__Pseudomonadota;c__Alphaproteobacteria;o__Hyphomicrobiales;f__Nitrobacteraceae;g__Bradyrhizobium;s__Bradyrhizobium_sp._CCBAU_51765
NCBI1325107	1	0	0	0	0	0	38	33	24	k__Bacteria;p__Pseudomonadota;c__Alphaproteobacteria;o__Hyphomicrobiales;f__Nitrobacteraceae;g__Bradyrhizobium;s__Bradyrhizobium_zhanjiangense
NCBI1325111	0	0	0	0	7	0	16	15	35	k__Bacteria;p__Pseudomonadota;c__Alphaproteobacteria;o__Hyphomicrobiales;f__Nitrobacteraceae;g__Bradyrhizobium;s__Bradyrhizobium_sp._CCBAU_53338
NCBI1325112	0	0	0	0	0	0	0	29	11	k__Bacteria;p__Pseudomonadota;c__Alphaproteobacteria;o__Hyphomicrobiales;f__Nitrobacteraceae;g__Bradyrhizobium;s__Bradyrhizobium_sp._CCBAU_53340
NCBI1325114	0	0	0	0	0	0	54	34	25	k__Bacteria;p__Pseudomonadota;c__Alphaproteobacteria;o__Hyphomicrobiales;f__Nitrobacteraceae;g__Bradyrhizobium;s__Bradyrhizobium_sp._CCBAU_53351
NCBI1325115	0	0	1	0	5	0	16	15	0	k__Bacteria;p__Pseudomonadota;c__Alphaproteobacteria;o__Hyphomicrobiales;f__Nitrobacteraceae;g__Bradyrhizobium;s__Bradyrhizobium_guangxiense
NCBI1325120	0	0	0	0	0	0	65	56	22	k__Bacteria;p__Pseudomonadota;c__Alphaproteobacteria;o__Hyphomicrobiales;f__Nitrobacteraceae;g__Bradyrhizobium;s__Bradyrhizobium_sp._CCBAU_53421
NCBI1325564	0	0	0	0	0	0	8	18	21	k__Bacteria;p__Nitrospirota;c__Nitrospiria;o__Nitrospirales;f__Nitrospiraceae;g__Nitrospira;s__Nitrospira_japonica
NCBI1325724	0	0	0	0	0	0	583	0	218	k__Bacteria;p__Pseudomonadota;c__Alphaproteobacteria;o__Caulobacterales;f__Caulobacteraceae;g__Brevundimonas;s__Brevundimonas_vancanneytii
NCBI1327635	0	0	0	9	0	0	16	29	9	k__Bacteria;p__Pseudomonadota;c__Alphaproteobacteria;o__Sphingomonadales;f__Sphingomonadaceae;g__Sphingomonas;s__Sphingomonas_psychrotolerans
NCBI132919	0	0	0	0	0	0	619	569	501	k__Bacteria;p__Actinomycetota;c__Actinomycetes;o__Mycobacteriales;f__Nocardiaceae;g__Rhodococcus;s__Rhodococcus_jostii
NCBI1330255	0	0	0	0	0	0	13	0	0	k__Bacteria;p__Pseudomonadota;c__Alphaproteobacteria;o__Rhodobacterales;f__Paracoccaceae;g__Paracoccus;s__Paracoccus_sp._SY
NCBI1332080	0	0	0	0	0	0	1214	1456	621	k__Bacteria;p__Pseudomonadota;c__Alphaproteobacteria;o__Sphingomonadales;f__Sphingomonadaceae;g__Sphingobium;s__Sphingobium_baderi
NCBI1333528	0	0	0	0	0	0	15	24	25	k__Bacteria;p__Actinomycetota;c__Actinomycetes;o__Kitasatosporales;f__Streptomycetaceae;g__Streptomyces;s__Streptomyces_sp._GMY02
NCBI1333845	0	0	0	0	0	0	2	0	0	k__Bacteria;p__Bacillota;c__Bacilli;o__Bacillales;f__Paenibacillaceae;g__Paenibacillus;s__Paenibacillus_sophorae
NCBI1333996	0	0	0	0	0	0	20	8	17	k__Bacteria;p__Pseudomonadota;c__Alphaproteobacteria;o__Hyphomicrobiales;f__Nitrobacteraceae;g__Variibacter;s__Variibacter_gotjawalensis
NCBI133453	0	0	0	3	0	0	0	3	1	k__Bacteria;p__Chloroflexota;c__Caldilineae;o__Caldilineales;f__Caldilineaceae;g__Caldilinea;s__Caldilinea_aerophila
NCBI1335043	0	0	0	0	0	0	0	0	118	k__Bacteria;p__Pseudomonadota;c__Alphaproteobacteria;o__Hyphomicrobiales;f__Devosiaceae;g__Paradevosia;s__Paradevosia_shaoguanensis
NCBI1335060	0	0	0	0	0	0	0	0	7	k__Bacteria;p__Pseudomonadota;c__Alphaproteobacteria;o__Hyphomicrobiales;f__Rhizobiaceae;g__Rhizobium;s__Rhizobium_sp._Q54
NCBI133539	0	0	0	4	0	0	0	0	0	k__Bacteria;p__Pseudomonadota;c__Gammaproteobacteria;o__Chromatiales;f__Chromatiaceae;g__Nitrosococcus;s__Nitrosococcus_halophilus
NCBI1337838	0	0	0	0	0	0	961	943	2139	k__Bacteria;p__Pseudomonadota;c__Betaproteobacteria;o__Burkholderiales;f__Oxalobacteraceae;g__Massilia;s__Massilia_sp._UMI-21
NCBI1337893	0	0	0	0	0	0	0	0	232	k__Bacteria;p__Actinomycetota;c__Actinomycetes;o__Kitasatosporales;f__Streptomycetaceae;g__Streptomyces;s__Streptomyces_bernensis
NCBI1341132	0	0	0	0	0	0	4	0	3	k__Fungi;p__Ascomycota;c__Eurotiomycetes;o__Eurotiales;f__Aspergillaceae;g__Aspergillus;s__Aspergillus_welwitschiae
NCBI1345601	0	0	0	0	0	0	14	0	0	k__Bacteria;p__Bacteroidota;c__Flavobacteriia;o__Flavobacteriales;f__Weeksellaceae;g__Chryseobacterium;s__Chryseobacterium_sp._CA49
NCBI1348774	2	0	0	0	0	0	0	0	2266	k__Bacteria;p__Pseudomonadota;c__Alphaproteobacteria;o__Sphingomonadales;f__Erythrobacteraceae;g__Croceicoccus;s__Croceicoccus_naphthovorans
NCBI1349	0	0	0	0	0	0	0	0	7	k__Bacteria;p__Bacillota;c__Bacilli;o__Lactobacillales;f__Streptococcaceae;g__Streptococcus;s__Streptococcus_uberis
NCBI1349819	0	0	0	0	0	0	2	0	100	k__Bacteria;p__Pseudomonadota;c__Alphaproteobacteria;o__Hyphomicrobiales;f__Aurantimonadaceae;g__Aureimonas;s__Aureimonas_sp._AU20
NCBI1350019	0	0	0	0	0	0	0	0	15	k__Fungi;p__Basidiomycota;c__Agaricomycetes;o__Polyporales;f__Polyporaceae;g__Hornodermoporus;s__Hornodermoporus_martius
NCBI1351	0	70	53	2850	3733	15545	0	0	0	k__Bacteria;p__Bacillota;c__Bacilli;o__Lactobacillales;f__Enterococcaceae;g__Enterococcus;s__Enterococcus_faecalis
NCBI1352	0	0	0	1337	530	3033	0	0	0	k__Bacteria;p__Bacillota;c__Bacilli;o__Lactobacillales;f__Enterococcaceae;g__Enterococcus;s__Enterococcus_faecium
NCBI1353260	0	0	0	0	0	0	1977	2213	1817	k__Archaea;p__Nitrososphaerota;c__Nitrososphaeria;o__Nitrososphaerales;f__Nitrososphaeraceae;g__Candidatus_Nitrosocosmicus;s__Candidatus_Nitrosocosmicus_oleophilus
NCBI1353889	1	0	0	0	0	0	0	0	0	k__Bacteria;p__Pseudomonadota;c__Betaproteobacteria;o__Burkholderiales;f__Alcaligenaceae;g__Achromobacter;s__Achromobacter_pestifer
NCBI135487	0	0	0	0	0	427	51	109	12	k__Bacteria;p__Actinomycetota;c__Actinomycetes;o__Mycobacteriales;f__Nocardiaceae;g__Nocardia;s__Nocardia_cyriacigeorgica
NCBI1355015	0	0	0	0	0	0	34	64	47	k__Bacteria;p__Actinomycetota;c__Actinomycetes;o__Kitasatosporales;f__Streptomycetaceae;g__Streptomyces;s__Streptomyces_pluripotens
NCBI1355477	0	2	0	0	14	0	844	308	654	k__Bacteria;p__Pseudomonadota;c__Alphaproteobacteria;o__Hyphomicrobiales;f__Nitrobacteraceae;g__Bradyrhizobium;s__Bradyrhizobium_diazoefficiens
NCBI1356852	0	0	0	0	0	0	9	0	0	k__Bacteria;p__Bacteroidota;c__Cytophagia;o__Cytophagales;f__Hymenobacteraceae;g__Hymenobacter;s__Hymenobacter_sp._APR13
NCBI135719	0	0	0	0	0	0	0	978	0	k__Bacteria;p__Pseudomonadota;c__Alphaproteobacteria;o__Sphingomonadales;f__Sphingomonadaceae;g__Sphingobium;s__Sphingobium_amiense
NCBI135740	0	0	0	0	0	0	44	0	26	k__Bacteria;p__Pseudomonadota;c__Alphaproteobacteria;o__Rhodobacterales;f__Paracoccaceae;g__Paracoccus;s__Paracoccus_kondratievae
NCBI1357915	0	0	0	0	0	0	13	7	13	k__Bacteria;p__Actinomycetota;c__Actinomycetes;o__Micrococcales;f__Micrococcaceae;g__Arthrobacter;s__Arthrobacter_sp._QXT-31
NCBI1357916	0	0	0	0	0	0	50	72	66	k__Bacteria;p__Pseudomonadota;c__Alphaproteobacteria;o__Sphingomonadales;f__Sphingomonadaceae;g__Sphingopyxis;s__Sphingopyxis_sp._QXT-31
NCBI1358	220	377	0	0	463	956	151	41	0	k__Bacteria;p__Bacillota;c__Bacilli;o__Lactobacillales;f__Streptococcaceae;g__Lactococcus;s__Lactococcus_lactis
NCBI1359	201	0	0	0	0	0	0	0	0	k__Bacteria;p__Bacillota;c__Bacilli;o__Lactobacillales;f__Streptococcaceae;g__Lactococcus;s__Lactococcus_cremoris
NCBI1364	0	0	0	0	0	0	0	0	2	k__Bacteria;p__Bacillota;c__Bacilli;o__Lactobacillales;f__Streptococcaceae;g__Lactococcus;s__Lactococcus_piscium
NCBI1364937	0	0	0	0	0	0	0	1	0	k__Archaea;p__Euryarchaeota;c__Halobacteria;o__Haloferacales;f__Halorubraceae;g__Salinigranum;s__Salinigranum_salinum
NCBI136518	0	0	0	0	0	0	0	0	4	k__Bacteria;p__;c__;o__;f__;g__;s__uncultured_bacterium_yo10
NCBI136520	0	0	0	0	0	0	0	1	0	k__Bacteria;p__;c__;o__;f__;g__;s__uncultured_bacterium_yo9
NCBI1366594	0	0	0	0	0	0	1	0	0	k__Bacteria;p__;c__;o__;f__;g__;s__uncultured_bacterium_esnapd14
NCBI1366603	0	0	0	0	0	0	0	0	1	k__Bacteria;p__;c__;o__;f__;g__;s__uncultured_bacterium_esnapd21
NCBI1367422	0	0	0	0	0	0	1	0	0	k__Fungi;p__Ascomycota;c__Eurotiomycetes;o__Chaetothyriales;f__Herpotrichiellaceae;g__Fonsecaea;s__Fonsecaea_erecta
NCBI13684	0	0	0	0	0	0	2	0	4	k__Fungi;p__Ascomycota;c__Dothideomycetes;o__Pleosporales;f__Phaeosphaeriaceae;g__Parastagonospora;s__Parastagonospora_nodorum
NCBI13689	0	0	0	0	0	0	58	0	314	k__Bacteria;p__Pseudomonadota;c__Alphaproteobacteria;o__Sphingomonadales;f__Sphingomonadaceae;g__Sphingomonas;s__Sphingomonas_paucimobilis
NCBI13690	0	0	0	0	274	306	0	552	1133	k__Bacteria;p__Pseudomonadota;c__Alphaproteobacteria;o__Sphingomonadales;f__Sphingomonadaceae;g__Sphingobium;s__Sphingobium_yanoikuyae
NCBI137591	0	0	0	0	0	0	3	0	0	k__Bacteria;p__Bacillota;c__Bacilli;o__Lactobacillales;f__Lactobacillaceae;g__Weissella;s__Weissella_cibaria
NCBI137722	0	0	0	0	0	25	0	0	6	k__Bacteria;p__Pseudomonadota;c__Alphaproteobacteria;o__Rhodospirillales;f__Azospirillaceae;g__Azospirillum;s__Azospirillum_sp._B510
NCBI137838	0	0	0	0	0	0	16	5	0	k__Bacteria;p__Bacillota;c__Clostridia;o__Eubacteriales;f__Clostridiaceae;g__Clostridium;s__Clostridium_neonatale
NCBI1379270	0	0	0	0	0	0	0	5	0	k__Bacteria;p__Gemmatimonadota;c__Gemmatimonadetes;o__Gemmatimonadales;f__Gemmatimonadaceae;g__Gemmatimonas;s__Gemmatimonas_phototrophica
NCBI1379909	0	0	0	0	0	0	112	101	194	k__Bacteria;p__Bacteroidota;c__Cytophagia;o__Cytophagales;f__Hymenobacteraceae;g__Rufibacter;s__Rufibacter_sp._DG15C
NCBI1379910	0	0	0	0	0	0	52	1	9	k__Bacteria;p__Bacteroidota;c__Cytophagia;o__Cytophagales;f__Hymenobacteraceae;g__Rufibacter;s__Rufibacter_radiotolerans
NCBI1380685	0	0	0	0	0	0	0	2	0	k__Bacteria;p__Bacillota;c__Bacilli;o__Bacillales;f__Thermoactinomycetaceae;g__Kroppenstedtia;s__Kroppenstedtia_pulmonis
NCBI1381081	0	0	0	0	0	0	0	0	2	k__Bacteria;p__Pseudomonadota;c__Gammaproteobacteria;o__Vibrionales;f__Vibrionaceae;g__Vibrio;s__Vibrio_panuliri
NCBI138118	0	4	0	115	0	0	0	0	0	k__Bacteria;p__Pseudomonadota;c__Betaproteobacteria;o__Rhodocyclales;f__Azonexaceae;g__Quatrionicoccus;s__Quatrionicoccus_australiensis
NCBI1381396	0	0	0	0	0	0	2	0	2	k__Bacteria;p__;c__;o__;f__;g__;s__uncultured_marine_bacterium_PPT_M1
NCBI1381397	0	0	0	0	0	0	0	1	1	k__Bacteria;p__;c__;o__;f__;g__;s__uncultured_marine_bacterium_PPT_M2
NCBI1381597	0	7	0	0	83	0	0	148	343	k__Bacteria;p__Pseudomonadota;c__Alphaproteobacteria;o__Sphingomonadales;f__Sphingomonadaceae;g__Sphingomonas;s__Sphingomonas_sp._ERG5
NCBI138278	0	0	0	0	0	0	1	0	0	k__Fungi;p__Ascomycota;c__Eurotiomycetes;o__Eurotiales;f__Aspergillaceae;g__Aspergillus;s__Aspergillus_ochraceoroseus
NCBI138336	0	0	0	0	0	0	3094	3746	2799	k__Bacteria;p__Actinomycetota;c__Actinomycetes;o__Geodermatophilales;f__Geodermatophilaceae;g__Blastococcus;s__Blastococcus_saxobsidens
NCBI1384459	0	0	0	0	0	0	0	27	20	k__Bacteria;p__Pseudomonadota;c__Alphaproteobacteria;o__Hyphomicrobiales;f__Hyphomicrobiaceae;g__Methyloceanibacter;s__Methyloceanibacter_caenitepidi
NCBI1385664	0	0	0	0	0	0	7	4	16	k__Bacteria;p__Bacteroidota;c__Cytophagia;o__Cytophagales;f__Hymenobacteraceae;g__Hymenobacter;s__Hymenobacter_sp._DG25B
NCBI1385715	0	0	0	0	0	0	13	8	11	k__Bacteria;p__Bacteroidota;c__Cytophagia;o__Cytophagales;f__Hymenobacteraceae;g__Hymenobacter;s__Hymenobacter_qilianensis
NCBI1387353	0	0	0	0	0	0	22	115	69	k__Bacteria;p__Planctomycetota;c__Planctomycetia;o__Isosphaerales;f__Isosphaeraceae;g__Paludisphaera;s__Paludisphaera_borealis
NCBI1389192	0	0	0	0	0	0	0	51	0	k__Bacteria;p__Pseudomonadota;c__Betaproteobacteria;o__Burkholderiales;f__Burkholderiaceae;g__Cupriavidus;s__Cupriavidus_sp._USMAHM13
NCBI1389713	0	0	0	0	0	0	0	0	19	k__Bacteria;p__Actinomycetota;c__Actinomycetes;o__Mycobacteriales;f__Mycobacteriaceae;g__Mycobacterium;s__Mycobacterium_paragordonae
NCBI139021	0	0	0	0	0	0	11	0	0	k__Bacteria;p__Actinomycetota;c__Actinomycetes;o__Mycobacteriales;f__Dietziaceae;g__Dietzia;s__Dietzia_psychralcaliphila
NCBI1390395	0	0	0	0	0	0	66	0	199	k__Bacteria;p__Pseudomonadota;c__Alphaproteobacteria;o__Sphingomonadales;f__Sphingomonadaceae;g__Sphingomonas;s__Sphingomonas_sp._LK11
NCBI1391653	0	0	0	0	0	0	5	8	1	k__Bacteria;p__Myxococcota;c__Myxococcia;o__Myxococcales;f__Vulgatibacteraceae;g__Vulgatibacter;s__Vulgatibacter_incomptus
NCBI1391654	0	0	0	0	0	0	32	49	59	k__Bacteria;p__Myxococcota;c__Myxococcia;o__Polyangiales;f__Labilitrichaceae;g__Labilithrix;s__Labilithrix_luteola
NCBI1392	0	0	0	0	0	0	36	0	45	k__Bacteria;p__Bacillota;c__Bacilli;o__Bacillales;f__Bacillaceae;g__Bacillus;s__Bacillus_anthracis
NCBI1392877	0	0	0	0	0	225	0	26	33	k__Bacteria;p__Pseudomonadota;c__Gammaproteobacteria;o__Pseudomonadales;f__Pseudomonadaceae;g__Pseudomonas;s__Pseudomonas_oryzae
NCBI1392998	0	1	0	0	0	0	0	0	0	k__Archaea;p__Euryarchaeota;c__Methanomicrobia;o__Methanosarcinales;f__Candidatus_Methanoperedenaceae;g__Candidatus_Methanoperedens;s__Candidatus_Methanoperedens_nitroreducens
NCBI1393	0	0	0	0	0	0	2	3	0	k__Bacteria;p__Bacillota;c__Bacilli;o__Bacillales;f__Paenibacillaceae;g__Brevibacillus;s__Brevibacillus_brevis
NCBI1396	0	37	0	917	104	0	3742	1899	825	k__Bacteria;p__Bacillota;c__Bacilli;o__Bacillales;f__Bacillaceae;g__Bacillus;s__Bacillus_cereus
NCBI1397	0	18	0	0	0	0	0	2	2	k__Bacteria;p__Bacillota;c__Bacilli;o__Bacillales;f__Bacillaceae;g__Niallia;s__Niallia_circulans
NCBI139916	0	0	0	0	0	0	0	8	18	k__Bacteria;p__;c__;o__;f__;g__;s__uncultured_bacterium_18
NCBI1400387	0	0	0	0	0	0	1	4	0	k__Bacteria;p__Planctomycetota;c__Planctomycetia;o__Pirellulales;f__Lacipirellulaceae;g__Bythopirellula;s__Bythopirellula_goksoeyrii
NCBI1401	0	0	0	0	0	0	8	0	0	k__Bacteria;p__Bacillota;c__Bacilli;o__Bacillales;f__Paenibacillaceae;g__Paenibacillus;s__Paenibacillus_lautus
NCBI1402	0	0	0	0	0	0	82	0	0	k__Bacteria;p__Bacillota;c__Bacilli;o__Bacillales;f__Bacillaceae;g__Bacillus;s__Bacillus_licheniformis
NCBI1402137	0	0	0	0	0	0	0	0	357	k__Bacteria;p__Pseudomonadota;c__Alphaproteobacteria;o__Hyphomicrobiales;f__Methylobacteriaceae;g__Microvirga;s__Microvirga_zambiensis
NCBI1402861	0	0	0	0	0	0	62	43	0	k__Bacteria;p__Bacillota;c__Bacilli;o__Bacillales;f__Bacillaceae;g__Priestia;s__Priestia_filamentosa
NCBI1403001	0	0	0	0	0	0	12	12	15	k__Bacteria;p__;c__;o__;f__;g__;s__uncultured_bacterium_Lac36W
NCBI1403002	0	0	0	0	0	0	0	0	1	k__Bacteria;p__;c__;o__;f__;g__;s__uncultured_bacterium_Lac161
NCBI1404	0	0	0	0	0	0	3560	3893	1227	k__Bacteria;p__Bacillota;c__Bacilli;o__Bacillales;f__Bacillaceae;g__Priestia;s__Priestia_megaterium
NCBI1404244	0	0	0	0	0	0	135	3	8	k__Bacteria;p__Actinomycetota;c__Actinomycetes;o__Mycobacteriales;f__Corynebacteriaceae;g__Corynebacterium;s__Corynebacterium_glyciniphilum
NCBI1404367	0	0	0	0	0	5	27	33	16	k__Bacteria;p__Pseudomonadota;c__Alphaproteobacteria;o__Hyphomicrobiales;f__Nitrobacteraceae;g__Bradyrhizobium;s__Bradyrhizobium_symbiodeficiens
NCBI1404443	0	0	0	0	0	0	12	12	17	k__Bacteria;p__Pseudomonadota;c__Alphaproteobacteria;o__Hyphomicrobiales;f__Nitrobacteraceae;g__Bradyrhizobium;s__Bradyrhizobium_sp._41S5
NCBI1404741	0	0	0	0	0	0	6	0	0	k__Bacteria;p__Pseudomonadota;c__Alphaproteobacteria;o__Hyphomicrobiales;f__Nitrobacteraceae;g__Tardiphaga;s__Tardiphaga_sp._37S4
NCBI1404768	0	0	0	0	0	0	0	8	0	k__Bacteria;p__Pseudomonadota;c__Alphaproteobacteria;o__Hyphomicrobiales;f__Nitrobacteraceae;g__Bradyrhizobium;s__Bradyrhizobium_amphicarpaeae
NCBI1404864	0	0	0	0	0	0	12	17	0	k__Bacteria;p__Pseudomonadota;c__Alphaproteobacteria;o__Hyphomicrobiales;f__Nitrobacteraceae;g__Bradyrhizobium;s__Bradyrhizobium_cosmicum
NCBI1404888	0	0	0	0	0	0	14201	10991	5829	k__Bacteria;p__Pseudomonadota;c__Alphaproteobacteria;o__Hyphomicrobiales;f__Nitrobacteraceae;g__Bradyrhizobium;s__Bradyrhizobium_sp._1(2017)
NCBI1405	0	0	0	0	0	0	51	79	21	k__Bacteria;p__Bacillota;c__Bacilli;o__Bacillales;f__Bacillaceae;g__Bacillus;s__Bacillus_mycoides
NCBI1406	0	0	0	0	0	0	0	15	17	k__Bacteria;p__Bacillota;c__Bacilli;o__Bacillales;f__Paenibacillaceae;g__Paenibacillus;s__Paenibacillus_polymyxa
NCBI1408	0	0	0	0	0	0	9	0	10	k__Bacteria;p__Bacillota;c__Bacilli;o__Bacillales;f__Bacillaceae;g__Bacillus;s__Bacillus_pumilus
NCBI1411117	0	0	0	0	0	0	17	36	18	k__Bacteria;p__Actinomycetota;c__Actinomycetes;o__Streptosporangiales;f__Thermomonosporaceae;g__Thermomonospora;s__Thermomonospora_amylolytica
NCBI1411902	0	0	0	0	0	0	0	0	72	k__Bacteria;p__Pseudomonadota;c__Alphaproteobacteria;o__Rhodobacterales;f__Paracoccaceae;g__Pacificitalea;s__Pacificitalea_manganoxidans
NCBI1413221	0	0	0	87	0	0	44	47	86	k__Bacteria;p__Actinomycetota;c__Actinomycetes;o__Kitasatosporales;f__Streptomycetaceae;g__Streptomyces;s__Streptomyces_ferrugineus
NCBI1416614	0	0	0	0	1	0	0	1	0	k__Bacteria;p__Cyanobacteriota;c__Cyanophyceae;o__Gloeobacterales;f__Gloeobacteraceae;g__Gloeobacter;s__Gloeobacter_kilaueensis
NCBI1416803	0	0	0	0	0	358	0	0	0	k__Bacteria;p__Pseudomonadota;c__Betaproteobacteria;o__Burkholderiales;f__Alcaligenaceae;g__Bordetella;s__Bordetella_genomosp._9
NCBI1416806	0	0	0	26	0	0	0	0	0	k__Bacteria;p__Pseudomonadota;c__Betaproteobacteria;o__Burkholderiales;f__Alcaligenaceae;g__Bordetella;s__Bordetella_genomosp._8
NCBI1421	0	0	0	0	0	0	22	37	0	k__Bacteria;p__Bacillota;c__Bacilli;o__Bacillales;f__Bacillaceae;g__Lysinibacillus;s__Lysinibacillus_sphaericus
NCBI1421430	0	0	0	0	0	0	17	17	15	k__Bacteria;p__Pseudomonadota;c__Gammaproteobacteria;o__Pseudomonadales;f__Pseudomonadaceae;g__Pseudomonas;s__Pseudomonas_granadensis
NCBI1423	0	0	0	0	0	0	50	75	0	k__Bacteria;p__Bacillota;c__Bacilli;o__Bacillales;f__Bacillaceae;g__Bacillus;s__Bacillus_subtilis
NCBI1424203	0	0	0	47	0	0	0	0	0	k__Bacteria;p__Pseudomonadota;c__Gammaproteobacteria;o__Pseudomonadales;f__Pseudomonadaceae;g__Pseudomonas;s__Pseudomonas_lalucatii
NCBI1424782	0	0	0	0	0	0	0	0	1	k__Bacteria;p__;c__;o__;f__;g__;s__uncultured_bacterium_ctg7180000000728
NCBI1424788	0	0	0	0	0	0	0	1	0	k__Bacteria;p__;c__;o__;f__;g__;s__uncultured_bacterium_ctg7180000000734
NCBI1424790	0	0	0	0	0	0	1	1	2	k__Bacteria;p__;c__;o__;f__;g__;s__uncultured_bacterium_ctg7180000000736
NCBI1424791	0	0	0	0	0	0	0	1	0	k__Bacteria;p__;c__;o__;f__;g__;s__uncultured_bacterium_ctg7180000000737
NCBI1424803	0	0	0	0	0	0	0	1	0	k__Bacteria;p__;c__;o__;f__;g__;s__uncultured_bacterium_ctg7180000000749
NCBI1424808	0	0	0	0	0	0	2	2	0	k__Bacteria;p__;c__;o__;f__;g__;s__uncultured_bacterium_ctg7180000000754
NCBI1424810	0	0	0	0	0	0	0	3	1	k__Bacteria;p__;c__;o__;f__;g__;s__uncultured_bacterium_ctg7180000000757
NCBI1424821	0	0	0	0	0	0	0	0	1	k__Bacteria;p__;c__;o__;f__;g__;s__uncultured_bacterium_ctg7180000000769
NCBI1424835	0	0	0	0	0	0	5	8	4	k__Bacteria;p__;c__;o__;f__;g__;s__uncultured_bacterium_ctg7180000000784
NCBI1424836	0	0	0	0	0	0	0	0	1	k__Bacteria;p__;c__;o__;f__;g__;s__uncultured_bacterium_ctg7180000000785
NCBI1424843	0	0	0	0	0	0	0	1	0	k__Bacteria;p__;c__;o__;f__;g__;s__uncultured_bacterium_ctg7180000000792
NCBI1424855	0	0	0	0	0	0	0	2	2	k__Bacteria;p__;c__;o__;f__;g__;s__uncultured_bacterium_ctg7180000000805
NCBI1424860	0	0	0	0	0	0	5	3	0	k__Bacteria;p__;c__;o__;f__;g__;s__uncultured_bacterium_ctg7180000000810
NCBI1424863	0	0	0	0	0	0	0	0	1	k__Bacteria;p__;c__;o__;f__;g__;s__uncultured_bacterium_ctg7180000000813
NCBI1424894	0	0	0	0	0	0	0	1	3	k__Bacteria;p__;c__;o__;f__;g__;s__uncultured_bacterium_ctg7180000000844
NCBI1424903	0	0	0	0	0	0	1	0	0	k__Bacteria;p__;c__;o__;f__;g__;s__uncultured_bacterium_ctg7180000000853
NCBI1424929	0	0	0	0	0	0	1	2	0	k__Bacteria;p__;c__;o__;f__;g__;s__uncultured_bacterium_ctg7180000000880
NCBI1424949	0	0	0	0	0	0	1	1	2	k__Bacteria;p__;c__;o__;f__;g__;s__uncultured_bacterium_ctg7180000000900
NCBI1424975	0	0	0	0	0	0	7	13	7	k__Bacteria;p__;c__;o__;f__;g__;s__uncultured_bacterium_ctg7180000000927
NCBI1424981	0	0	0	0	0	0	0	1	0	k__Bacteria;p__;c__;o__;f__;g__;s__uncultured_bacterium_ctg7180000000933
NCBI1425001	0	0	0	0	0	0	0	1	0	k__Bacteria;p__;c__;o__;f__;g__;s__uncultured_bacterium_ctg7180000000953
NCBI1425007	0	0	0	0	0	0	0	1	0	k__Bacteria;p__;c__;o__;f__;g__;s__uncultured_bacterium_ctg7180000000959
NCBI1425021	0	0	0	0	0	0	2	2	1	k__Bacteria;p__;c__;o__;f__;g__;s__uncultured_bacterium_ctg7180000000973
NCBI1425033	0	0	0	0	0	0	0	1	0	k__Bacteria;p__;c__;o__;f__;g__;s__uncultured_bacterium_ctg7180000000986
NCBI1425034	0	0	0	0	0	0	26	19	24	k__Bacteria;p__;c__;o__;f__;g__;s__uncultured_bacterium_ctg7180000000987
NCBI1425036	0	0	0	0	0	0	2	1	0	k__Bacteria;p__;c__;o__;f__;g__;s__uncultured_bacterium_ctg7180000000989
NCBI1425054	0	0	0	0	0	0	1	0	0	k__Bacteria;p__;c__;o__;f__;g__;s__uncultured_bacterium_ctg7180000001007
NCBI1425055	0	0	0	0	0	0	1	3	0	k__Bacteria;p__;c__;o__;f__;g__;s__uncultured_bacterium_ctg7180000001009
NCBI1425124	0	0	0	0	0	0	1	8	11	k__Bacteria;p__;c__;o__;f__;g__;s__uncultured_bacterium_ctg7180000001094
NCBI1425150	0	0	0	0	0	0	0	0	1	k__Bacteria;p__;c__;o__;f__;g__;s__uncultured_bacterium_ctg7180000001434
NCBI1425151	0	0	0	0	0	0	3	3	0	k__Bacteria;p__;c__;o__;f__;g__;s__uncultured_bacterium_ctg7180000001435
NCBI1425163	0	0	0	0	0	0	1587	2104	855	k__Bacteria;p__;c__;o__;f__;g__;s__uncultured_bacterium_ctg7180000001448
NCBI1425166	0	0	0	0	0	0	0	3	0	k__Bacteria;p__;c__;o__;f__;g__;s__uncultured_bacterium_ctg7180000001451
NCBI1427356	0	0	0	0	6	0	7	11	12	k__Bacteria;p__Pseudomonadota;c__Alphaproteobacteria;o__Hyphomicrobiales;f__Hyphomicrobiaceae;g__Hyphomicrobium;s__Hyphomicrobium_nitrativorans
NCBI1427364	0	0	0	0	0	0	0	1	0	k__Bacteria;p__Pseudomonadota;c__Gammaproteobacteria;o__;f__;g__Candidatus_Pseudothioglobus;s__Candidatus_Pseudothioglobus_singularis
NCBI1428	53	0	0	0	0	0	1373	1117	417	k__Bacteria;p__Bacillota;c__Bacilli;o__Bacillales;f__Bacillaceae;g__Bacillus;s__Bacillus_thuringiensis
NCBI1429915	0	0	0	0	0	0	0	0	1	k__Archaea;p__Euryarchaeota;c__Halobacteria;o__Halobacteriales;f__Haloarculaceae;g__Halomicroarcula;s__Halomicroarcula_limicola
NCBI1431246	0	0	0	0	0	0	0	4	0	k__Bacteria;p__Actinomycetota;c__Actinomycetes;o__Mycobacteriales;f__Mycobacteriaceae;g__Mycolicibacterium;s__Mycolicibacterium_anyangense
NCBI143232	0	0	0	0	0	0	0	2	0	k__Fungi;p__Basidiomycota;c__Tremellomycetes;o__Trichosporonales;f__Trichosporonaceae;g__Vanrija;s__Vanrija_pseudolonga
NCBI1434086	0	0	0	0	0	0	2	0	3	k__Bacteria;p__Myxococcota;c__Myxococcia;o__Polyangiales;f__Polyangiaceae;g__Jahnella;s__Jahnella_sp._MSr9139
NCBI1434191	0	0	0	0	0	0	0	0	17	k__Bacteria;p__Pseudomonadota;c__Alphaproteobacteria;o__Maricaulales;f__Maricaulaceae;g__Glycocaulis;s__Glycocaulis_alkaliphilus
NCBI1436084	0	0	0	0	0	0	9	0	3	k__Bacteria;p__Actinomycetota;c__Actinomycetes;o__Kitasatosporales;f__Streptomycetaceae;g__Streptomyces;s__Streptomyces_sp._F12
NCBI1436085	0	0	0	0	0	0	14	8	0	k__Bacteria;p__Actinomycetota;c__Actinomycetes;o__Kitasatosporales;f__Streptomycetaceae;g__Streptomyces;s__Streptomyces_sp._F8
NCBI1437009	0	0	0	0	0	0	11	12	6	k__Bacteria;p__Pseudomonadota;c__Alphaproteobacteria;o__Hyphomicrobiales;f__Methylocystaceae;g__Chenggangzhangella;s__Chenggangzhangella_methanolivorans
NCBI1437360	0	0	0	0	0	0	78	67	85	k__Bacteria;p__Pseudomonadota;c__Alphaproteobacteria;o__Hyphomicrobiales;f__Nitrobacteraceae;g__Bradyrhizobium;s__Bradyrhizobium_erythrophlei
NCBI1442032	0	0	0	0	0	0	9	9	0	k__Bacteria;p__Actinomycetota;c__Actinomycetes;o__Kitasatosporales;f__Streptomycetaceae;g__Streptomyces;s__Streptomyces_dangxiongensis
NCBI1442159	0	0	0	0	0	0	2	0	0	k__Bacteria;p__Actinomycetota;c__Actinomycetes;o__Kitasatosporales;f__Streptomycetaceae;g__Streptomyces;s__Streptomyces_sp._14R-10
NCBI1446794	0	0	0	0	0	0	14	0	14	k__Bacteria;p__Actinomycetota;c__Actinomycetes;o__Micrococcales;f__Microbacteriaceae;g__Frondihabitans;s__Frondihabitans_sp._762G35
NCBI1447233	0	0	0	0	0	0	3	4	2	k__Bacteria;p__;c__;o__;f__;g__;s__uncultured_bacterium_12AC_lac13
NCBI1447235	0	0	0	0	0	0	2	0	0	k__Bacteria;p__;c__;o__;f__;g__;s__uncultured_bacterium_lac111
NCBI1447237	0	0	0	0	0	0	1	6	1	k__Bacteria;p__;c__;o__;f__;g__;s__uncultured_bacterium_lac127
NCBI1447239	0	0	0	0	0	0	23	18	13	k__Bacteria;p__;c__;o__;f__;g__;s__uncultured_bacterium_lac153
NCBI1447241	0	0	0	0	0	0	4	11	2	k__Bacteria;p__;c__;o__;f__;g__;s__uncultured_bacterium_lac160
NCBI1447247	0	0	0	0	0	0	12	14	10	k__Bacteria;p__;c__;o__;f__;g__;s__uncultured_bacterium_lac82
NCBI1447248	0	0	0	0	0	0	0	2	1	k__Bacteria;p__;c__;o__;f__;g__;s__uncultured_bacterium_lac84
NCBI1450165	0	0	0	0	0	0	0	22	0	k__Bacteria;p__Myxococcota;c__Myxococcia;o__Myxococcales;f__Myxococcaceae;g__Aggregicoccus;s__Aggregicoccus_edonensis
NCBI1450171	0	0	0	0	0	0	1	2	0	k__Fungi;p__Ascomycota;c__Dothideomycetes;o__Pleosporales;f__;g__Aaosphaeria;s__Aaosphaeria_arxii
NCBI1458426	0	0	0	5085	7532	6741	0	0	0	k__Bacteria;p__Pseudomonadota;c__Betaproteobacteria;o__Burkholderiales;f__Comamonadaceae;g__Serpentinimonas;s__Serpentinimonas_maccroryi
NCBI1458858	0	0	0	0	0	0	0	0	2	k__Heunggongvirae;p__Uroviricota;c__Caudoviricetes;o__;f__;g__;s__Flavobacterium_sp._phage_1/32
NCBI1459637	0	0	0	0	0	0	78	130	147	k__Archaea;p__Nitrososphaerota;c__Nitrososphaeria;o__Nitrososphaerales;f__Nitrososphaeraceae;g__Nitrososphaera;s__Candidatus_Nitrososphaera_evergladensis
NCBI146017	0	0	0	0	0	0	324	215	212	k__Bacteria;p__Actinomycetota;c__Actinomycetes;o__Mycobacteriales;f__Mycobacteriaceae;g__Mycolicibacterium;s__Mycolicibacterium_boenickei
NCBI1460663	0	0	0	0	0	0	2	1	1	k__Fungi;p__Ascomycota;c__Dothideomycetes;o__Pleosporales;f__Didymosphaeriaceae;g__Paraphaeosphaeria;s__Paraphaeosphaeria_sporulosa
NCBI1463158	0	0	0	58	0	0	19	23	82	k__Bacteria;p__Pseudomonadota;c__Gammaproteobacteria;o__Xanthomonadales;f__Xanthomonadaceae;g__Thermomonas;s__Thermomonas_carbonis
NCBI1463165	0	0	0	0	3963	0	0	0	0	k__Bacteria;p__Pseudomonadota;c__Gammaproteobacteria;o__Enterobacterales;f__Enterobacteriaceae;g__Klebsiella;s__Klebsiella_quasipneumoniae
NCBI1465	0	0	0	0	0	0	84	107	0	k__Bacteria;p__Bacillota;c__Bacilli;o__Bacillales;f__Paenibacillaceae;g__Brevibacillus;s__Brevibacillus_laterosporus
NCBI1467	0	0	0	0	0	0	3	5	0	k__Bacteria;p__Bacillota;c__Bacilli;o__Bacillales;f__Bacillaceae;g__Lederbergia;s__Lederbergia_lenta
NCBI146922	0	0	0	0	0	0	297	339	195	k__Bacteria;p__Actinomycetota;c__Actinomycetes;o__Kitasatosporales;f__Streptomycetaceae;g__Streptomyces;s__Streptomyces_griseofuscus
NCBI146923	0	0	0	0	0	0	1467	1793	1145	k__Bacteria;p__Actinomycetota;c__Actinomycetes;o__Kitasatosporales;f__Streptomycetaceae;g__Streptomyces;s__Streptomyces_parvulus
NCBI1469502	0	0	0	23	0	26	0	0	0	k__Bacteria;p__Pseudomonadota;c__Betaproteobacteria;o__Burkholderiales;f__;g__;s__Burkholderiales_bacterium_GJ-E10
NCBI1470456	0	0	0	0	0	0	91	0	0	k__Bacteria;p__Actinomycetota;c__Actinomycetes;o__Kitasatosporales;f__Streptomycetaceae;g__Streptomyces;s__Streptomyces_cyslabdanicus
NCBI1471	0	0	0	0	0	0	1	0	0	k__Bacteria;p__Bacillota;c__Bacilli;o__Bacillales;f__Bacillaceae;g__Bacillus;s__Bacillus_methanolicus
NCBI1471275	0	0	0	120	0	0	0	0	0	k__Bacteria;p__Pseudomonadota;c__Gammaproteobacteria;o__Pseudomonadales;f__Pseudomonadaceae;g__Pseudomonas;s__Pseudomonas_sp._A20
NCBI1471761	0	0	0	0	0	0	28	11	4	k__Bacteria;p__Bacillota;c__Bacilli;o__Bacillales;f__Thermoactinomycetaceae;g__Novibacillus;s__Novibacillus_thermophilus
NCBI147212	0	0	0	0	0	0	0	0	170	k__Bacteria;p__Pseudomonadota;c__Gammaproteobacteria;o__Pseudomonadales;f__Pseudomonadaceae;g__Pseudomonas;s__Pseudomonas_sp._SW-3
NCBI1473112	0	0	0	0	0	0	7	0	1	k__Bacteria;p__Bacillota;c__Bacilli;o__Bacillales;f__Paenibacillaceae;g__Paenibacillus;s__Paenibacillus_guangzhouensis
NCBI1473598	0	0	0	0	0	0	3	3	10	k__Bacteria;p__Acidobacteriota;c__Terriglobia;o__Bryobacterales;f__Bryobacteraceae;g__Paludibaculum;s__Paludibaculum_fermentans
NCBI1474	0	0	0	0	0	0	9	9	0	k__Bacteria;p__Bacillota;c__Bacilli;o__Bacillales;f__Planococcaceae;g__Sporosarcina;s__Sporosarcina_pasteurii
NCBI147645	0	0	0	0	0	0	3397	1257	2861	k__Bacteria;p__Pseudomonadota;c__Alphaproteobacteria;o__Rhodobacterales;f__Paracoccaceae;g__Paracoccus;s__Paracoccus_yeei
NCBI1476754	0	0	0	0	0	0	244	550	0	k__Bacteria;p__Actinomycetota;c__Actinomycetes;o__Kitasatosporales;f__Streptomycetaceae;g__Streptomyces;s__Streptomyces_sp._604F
NCBI147709	0	0	0	0	0	0	2	2	0	k__Bacteria;p__Bacillota;c__Bacilli;o__Lactobacillales;f__Carnobacteriaceae;g__Carnobacterium;s__Carnobacterium_inhibens
NCBI1477518	0	0	0	0	0	0	3353	2936	2220	k__Bacteria;p__Actinomycetota;c__Actinomycetes;o__Micrococcales;f__Micrococcaceae;g__Arthrobacter;s__Arthrobacter_sp._D5-1
NCBI1478	0	0	0	0	0	0	21	66	25	k__Bacteria;p__Bacillota;c__Bacilli;o__Bacillales;f__Bacillaceae;g__Peribacillus;s__Peribacillus_simplex
NCBI1478019	0	0	0	0	0	0	140	418	0	k__Bacteria;p__Pseudomonadota;c__Betaproteobacteria;o__Burkholderiales;f__Burkholderiaceae;g__Cupriavidus;s__Cupriavidus_sp._KK10
NCBI1479	0	0	0	0	0	0	3	0	0	k__Bacteria;p__Bacillota;c__Bacilli;o__Bacillales;f__Bacillaceae;g__Bacillus;s__Bacillus_smithii
NCBI1479019	0	0	0	0	0	0	0	0	20	k__Bacteria;p__Pseudomonadota;c__Alphaproteobacteria;o__Hyphomicrobiales;f__Methylobacteriaceae;g__Methylobacterium;s__Methylobacterium_sp._C1
NCBI1482	0	0	0	0	0	0	4	0	0	k__Bacteria;p__Bacillota;c__Bacilli;o__Bacillales;f__Bacillaceae;g__Virgibacillus;s__Virgibacillus_halodenitrificans
NCBI1482074	0	0	0	0	0	8	0	4	4	k__Bacteria;p__Pseudomonadota;c__Alphaproteobacteria;o__Hyphomicrobiales;f__Pleomorphomonadaceae;g__Hartmannibacter;s__Hartmannibacter_diazotrophicus
NCBI1484109	0	0	0	0	0	0	0	9	16	k__Bacteria;p__Pseudomonadota;c__Alphaproteobacteria;o__Rhodospirillales;f__Acetobacteraceae;g__Lichenicola;s__Lichenicola_cladoniae
NCBI1484116	0	0	0	0	0	0	0	0	3	k__Bacteria;p__Bacteroidota;c__Cytophagia;o__Cytophagales;f__Hymenobacteraceae;g__Hymenobacter;s__Hymenobacter_psoromatis
NCBI148449	0	0	0	0	0	0	1	0	0	k__Archaea;p__Euryarchaeota;c__Halobacteria;o__Natrialbales;f__Natrialbaceae;g__Halopiger;s__Halopiger_aswanensis
NCBI1484693	0	0	0	48	0	0	0	0	0	k__Bacteria;p__Pseudomonadota;c__Betaproteobacteria;o__Burkholderiales;f__Comamonadaceae;g__Rhodoferax;s__Rhodoferax_saidenbachensis
NCBI1488356	0	0	0	0	0	0	11	12	37	k__Bacteria;p__Actinomycetota;c__Actinomycetes;o__Kitasatosporales;f__Streptomycetaceae;g__Streptomyces;s__Streptomyces_sp._MBT27
NCBI1489893	0	0	0	0	0	0	0	0	40	k__Fungi;p__Ascomycota;c__Dothideomycetes;o__Pleosporales;f__Nigrogranaceae;g__Nigrograna;s__Nigrograna_mackinnonii
NCBI1490	0	0	0	0	0	0	36	42	16	k__Bacteria;p__Bacillota;c__Clostridia;o__Eubacteriales;f__Clostridiaceae;g__Paraclostridium;s__Paraclostridium_bifermentans
NCBI149040	0	0	0	0	98	0	0	1	0	k__Fungi;p__Ascomycota;c__Leotiomycetes;o__Helotiales;f__Mollisiaceae;g__Mollisia;s__Mollisia_scopiformis
NCBI1491479	0	0	0	0	0	0	60	24	19	k__Fungi;p__Ascomycota;c__Sordariomycetes;o__Hypocreales;f__Hypocreaceae;g__Trichoderma;s__Trichoderma_simmonsii
NCBI1492898	0	0	0	0	0	0	34	35	69	k__Bacteria;p__Bacteroidota;c__Chitinophagia;o__Chitinophagales;f__Chitinophagaceae;g__Flavisolibacter;s__Flavisolibacter_tropicus
NCBI149399	0	0	0	0	0	0	3	0	0	k__Bacteria;p__;c__;o__;f__;g__;s__uncultured_bacterium_Rc1
NCBI1495650	0	0	0	0	0	0	0	0	1	k__Bacteria;p__Chloroflexota;c__Thermoflexia;o__Thermoflexales;f__Thermoflexaceae;g__Thermoflexus;s__Thermoflexus_hugenholtzii
NCBI149591	0	0	0	0	0	0	106	0	465	k__Bacteria;p__Planctomycetota;c__Planctomycetia;o__Planctomycetales;f__Planctomycetaceae;g__;s__planctomycete_str._670
NCBI1499308	0	0	0	0	0	0	17	59	0	k__Bacteria;p__Pseudomonadota;c__Alphaproteobacteria;o__Rhodobacterales;f__Paracoccaceae;g__Paracoccus;s__Paracoccus_mutanolyticus
NCBI150123	0	0	0	0	0	0	93	68	99	k__Bacteria;p__Actinomycetota;c__Actinomycetes;o__Micrococcales;f__Microbacteriaceae;g__Plantibacter;s__Plantibacter_flavus
NCBI1502	0	151	0	0	446	0	232	96	32	k__Bacteria;p__Bacillota;c__Clostridia;o__Eubacteriales;f__Clostridiaceae;g__Clostridium;s__Clostridium_perfringens
NCBI1505	0	0	0	0	0	0	8	11	3	k__Bacteria;p__Bacillota;c__Clostridia;o__Eubacteriales;f__Peptostreptococcaceae;g__Paeniclostridium;s__Paeniclostridium_sordellii
NCBI1507512	0	0	0	0	0	0	8	0	0	k__Bacteria;p__Bacillota;c__Clostridia;o__Eubacteriales;f__Peptostreptococcaceae;g__Romboutsia;s__Romboutsia_hominis
NCBI1514971	0	0	0	0	0	0	0	0	1	k__Archaea;p__Euryarchaeota;c__Halobacteria;o__Haloferacales;f__Haloferacaceae;g__Haloprofundus;s__Haloprofundus_marisrubri
NCBI1515	0	0	0	0	0	0	0	24	0	k__Bacteria;p__Bacillota;c__Clostridia;o__Eubacteriales;f__Oscillospiraceae;g__Acetivibrio;s__Acetivibrio_thermocellus
NCBI1515612	0	0	0	0	0	0	319	804	1055	k__Bacteria;p__Pseudomonadota;c__Alphaproteobacteria;o__Sphingomonadales;f__Sphingomonadaceae;g__Sphingopyxis;s__Sphingopyxis_fribergensis
NCBI1517	0	0	0	0	0	0	0	2	0	k__Bacteria;p__Bacillota;c__Clostridia;o__Thermoanaerobacterales;f__Thermoanaerobacterales_Family_III._Incertae_Sedis;g__Thermoanaerobacterium;s__Thermoanaerobacterium_thermosaccharolyticum
NCBI1517512	0	0	0	0	0	0	0	0	1	k__Fungi;p__Ascomycota;c__Eurotiomycetes;o__Eurotiales;f__Aspergillaceae;g__Aspergillus;s__Aspergillus_pseudoviridinutans
NCBI1517554	0	0	0	16	0	0	0	8	7	k__Bacteria;p__Pseudomonadota;c__Alphaproteobacteria;o__Sphingomonadales;f__Sphingomonadaceae;g__Sphingomonas;s__Sphingomonas_sp._HMP9
NCBI151783	2	0	0	411	207	0	0	0	0	k__Bacteria;p__Pseudomonadota;c__Betaproteobacteria;o__Burkholderiales;f__Burkholderiaceae;g__Cupriavidus;s__Cupriavidus_campinensis
NCBI151985	0	0	0	0	0	0	0	0	180	k__Bacteria;p__Pseudomonadota;c__Betaproteobacteria;o__Rhodocyclales;f__Rhodocyclaceae;g__;s__uncultured_Rhodocyclaceae_bacterium
NCBI1520277	0	0	0	0	0	0	0	1353	0	k__Bacteria;p__Pseudomonadota;c__Alphaproteobacteria;o__Hyphomicrobiales;f__Phyllobacteriaceae;g__Phyllobacterium;s__Phyllobacterium_sophorae
NCBI1521	0	0	0	0	0	0	0	2	0	k__Bacteria;p__Bacillota;c__Clostridia;o__Eubacteriales;f__Oscillospiraceae;g__Ruminiclostridium;s__Ruminiclostridium_cellulolyticum
NCBI1521117	0	0	0	0	0	0	19	23	23	k__Bacteria;p__Myxococcota;c__Myxococcia;o__Myxococcales;f__Myxococcaceae;g__Corallococcus;s__Corallococcus_sp._EGB
NCBI152260	0	0	0	0	0	0	3	0	0	k__Bacteria;p__Chloroflexota;c__Chloroflexia;o__Chloroflexales;f__Chloroflexaceae;g__Chloroflexus;s__Chloroflexus_aggregans
NCBI152268	0	0	0	0	0	0	3	0	0	k__Bacteria;p__Bacillota;c__Bacilli;o__Bacillales;f__Bacillaceae;g__Metabacillus;s__Metabacillus_litoralis
NCBI1522758	0	0	0	0	0	0	56	30	16	k__Bacteria;p__Actinomycetota;c__Actinomycetes;o__Kitasatosporales;f__Streptomycetaceae;g__Streptomyces;s__Streptomyces_sp._ADI95-16
NCBI1523415	0	0	0	0	48	0	21	0	24	k__Bacteria;p__Pseudomonadota;c__Alphaproteobacteria;o__Sphingomonadales;f__Sphingomonadaceae;g__Sphingomonas;s__Sphingomonas_sp._AAP5
NCBI1524882	0	0	0	0	0	0	1	0	0	k__Heunggongvirae;p__Uroviricota;c__Caudoviricetes;o__;f__;g__;s__Sinorhizobium_phage_phiLM21
NCBI152507	0	0	0	0	0	0	25638	19125	12543	k__Bacteria;p__Actinomycetota;c__Actinomycetes;o__;f__;g__;s__uncultured_Actinomycetes_bacterium
NCBI1526658	0	0	0	0	0	0	12	17	0	k__Bacteria;p__Pseudomonadota;c__Alphaproteobacteria;o__Hyphomicrobiales;f__Boseaceae;g__Bosea;s__Bosea_vaviloviae
NCBI152682	0	0	7	0	0	3029	777	0	802	k__Bacteria;p__Pseudomonadota;c__Alphaproteobacteria;o__Sphingomonadales;f__Sphingomonadaceae;g__Sphingomonas;s__Sphingomonas_melonis
NCBI1529	0	0	0	0	0	0	0	2	0	k__Bacteria;p__Bacillota;c__Clostridia;o__Eubacteriales;f__Clostridiaceae;g__Clostridium;s__Clostridium_cadaveris
NCBI1529068	0	0	0	0	0	0	4	4	0	k__Bacteria;p__Pseudomonadota;c__Alphaproteobacteria;o__Rhodobacterales;f__Paracoccaceae;g__Paracoccus;s__Paracoccus_tegillarcae
NCBI1532023	0	0	0	0	0	0	8	0	0	k__Bacteria;p__Pseudomonadota;c__Alphaproteobacteria;o__Sphingomonadales;f__Erythrobacteraceae;g__Qipengyuania;s__Qipengyuania_sediminis
NCBI1532555	0	0	0	0	0	0	0	0	130	k__Bacteria;p__Pseudomonadota;c__Alphaproteobacteria;o__Caulobacterales;f__Caulobacteraceae;g__Brevundimonas;s__Brevundimonas_sp._DS20
NCBI1534349	0	0	0	0	0	0	0	6	0	k__Bacteria;p__Actinomycetota;c__Actinomycetes;o__Mycobacteriales;f__Mycobacteriaceae;g__Mycolicibacterium;s__Mycolicibacterium_helvum
NCBI1535768	0	0	0	0	0	0	99	172	138	k__Bacteria;p__Actinomycetota;c__Actinomycetes;o__Kitasatosporales;f__Streptomycetaceae;g__Streptomyces;s__Streptomyces_lunaelactis
NCBI1535962	0	0	0	0	0	0	0	0	1	k__Archaea;p__Candidatus_Thermoplasmatota;c__Thermoplasmata;o__Methanomassiliicoccales;f__Methanomassiliicoccaceae;g__;s__Methanomassiliicoccaceae_archaeon_DOK
NCBI1536769	0	0	0	0	0	0	2	5	8	k__Bacteria;p__Bacillota;c__Bacilli;o__Bacillales;f__Paenibacillaceae;g__Paenibacillus;s__Paenibacillus_sp._FSL_P4-0081
NCBI1536770	0	0	0	0	0	0	4	0	0	k__Bacteria;p__Bacillota;c__Bacilli;o__Bacillales;f__Paenibacillaceae;g__Paenibacillus;s__Paenibacillus_sp._FSL_R5-0345
NCBI1536771	0	0	0	0	0	0	0	2	0	k__Bacteria;p__Bacillota;c__Bacilli;o__Bacillales;f__Paenibacillaceae;g__Paenibacillus;s__Paenibacillus_sp._FSL_R5-0912
NCBI1536772	0	0	0	0	0	0	36	31	25	k__Bacteria;p__Bacillota;c__Bacilli;o__Bacillales;f__Paenibacillaceae;g__Paenibacillus;s__Paenibacillus_sp._FSL_R7-0273
NCBI1536773	0	0	0	0	0	0	0	3	0	k__Bacteria;p__Bacillota;c__Bacilli;o__Bacillales;f__Paenibacillaceae;g__Paenibacillus;s__Paenibacillus_sp._FSL_R7-0331
NCBI1536774	0	0	0	0	0	0	1	4	0	k__Bacteria;p__Bacillota;c__Bacilli;o__Bacillales;f__Paenibacillaceae;g__Paenibacillus;s__Paenibacillus_sp._FSL_H7-0357
NCBI1537274	0	1	0	0	0	0	0	0	0	k__Bacteria;p__Pseudomonadota;c__Betaproteobacteria;o__Burkholderiales;f__Oxalobacteraceae;g__Janthinobacterium;s__Janthinobacterium_sp._HH102
NCBI1537400	0	0	0	63	63	0	0	0	0	k__Bacteria;p__Pseudomonadota;c__Betaproteobacteria;o__Neisseriales;f__Chromobacteriaceae;g__Aquitalea;s__Aquitalea_aquatilis
NCBI153809	0	0	0	22725	0	0	2121	0	0	k__Bacteria;p__Pseudomonadota;c__;o__;f__;g__;s__uncultured_proteobacterium
NCBI1538159	0	0	0	0	0	0	61	0	0	k__Bacteria;p__Pseudomonadota;c__Alphaproteobacteria;o__Hyphomicrobiales;f__Rhizobiaceae;g__Rhizobium;s__Rhizobium_hidalgonense
NCBI1542	0	0	0	0	0	0	0	1	0	k__Bacteria;p__Bacillota;c__Clostridia;o__Eubacteriales;f__Clostridiaceae;g__Clostridium;s__Clostridium_novyi
NCBI1542730	0	0	0	39	0	0	0	0	0	k__Bacteria;p__Pseudomonadota;c__Gammaproteobacteria;o__Xanthomonadales;f__Rhodanobacteraceae;g__Frateuria;s__Frateuria_soli
NCBI154288	0	0	0	0	0	0	1	5	4	k__Bacteria;p__Bacillota;c__Erysipelotrichia;o__Erysipelotrichales;f__Turicibacteraceae;g__Turicibacter;s__Turicibacter_sanguinis
NCBI1544730	0	0	0	0	0	246	87	294	174	k__Bacteria;p__Actinomycetota;c__Actinomycetes;o__Propionibacteriales;f__Kribbellaceae;g__Kribbella;s__Kribbella_qitaiheensis
NCBI1545728	0	0	0	0	0	0	4	0	0	k__Bacteria;p__Actinomycetota;c__Actinomycetes;o__Mycobacteriales;f__Mycobacteriaceae;g__Mycobacterium;s__Mycobacterium_sp._EPa45
NCBI1547487	0	0	0	0	0	0	8	0	0	k__Bacteria;p__Actinomycetota;c__Actinomycetes;o__Mycobacteriales;f__Mycobacteriaceae;g__Mycobacterium;s__Mycobacterium_sp._ELW1
NCBI1547898	0	0	0	0	0	0	0	0	2	k__Archaea;p__Euryarchaeota;c__Halobacteria;o__Haloferacales;f__Haloferacaceae;g__Haloplanus;s__Haloplanus_rubicundus
NCBI1549858	0	0	0	0	0	0	13	0	13	k__Bacteria;p__Pseudomonadota;c__Alphaproteobacteria;o__Sphingomonadales;f__Sphingomonadaceae;g__Sphingomonas;s__Sphingomonas_taxi
NCBI1549949	0	0	0	0	0	0	13	0	3	k__Bacteria;p__Pseudomonadota;c__Alphaproteobacteria;o__Hyphomicrobiales;f__Nitrobacteraceae;g__Bradyrhizobium;s__Bradyrhizobium_vignae
NCBI1550024	0	0	0	251	0	0	0	0	0	k__Bacteria;p__Bacillota;c__Clostridia;o__Eubacteriales;f__Oscillospiraceae;g__Ruthenibacterium;s__Ruthenibacterium_lactatiformans
NCBI155177	0	0	0	0	0	0	17	0	0	k__Bacteria;p__Actinomycetota;c__Actinomycetes;o__Kitasatosporales;f__Streptomycetaceae;g__Streptomyces;s__Streptomyces_yatensis
NCBI1552759	0	0	0	0	0	0	33	8	34	k__Bacteria;p__Actinomycetota;c__Actinomycetes;o__Mycobacteriales;f__Mycobacteriaceae;g__Mycobacterium;s__Mycobacterium_grossiae
NCBI155322	0	0	0	0	0	0	211	126	0	k__Bacteria;p__Bacillota;c__Bacilli;o__Bacillales;f__Bacillaceae;g__Bacillus;s__Bacillus_toyonensis
NCBI1555112	0	0	0	0	0	0	1	0	0	k__Bacteria;p__Bacillota;c__Limnochordia;o__Limnochordales;f__Limnochordaceae;g__Limnochorda;s__Limnochorda_pilosa
NCBI1556	0	0	0	0	0	0	118	206	10	k__Bacteria;p__Bacillota;c__Tissierellia;o__Tissierellales;f__Gottschalkiaceae;g__Gottschalkia;s__Gottschalkia_acidurici
NCBI155892	0	0	0	43	0	0	0	0	0	k__Bacteria;p__Pseudomonadota;c__Alphaproteobacteria;o__Caulobacterales;f__Caulobacteraceae;g__Caulobacter;s__Caulobacter_vibrioides
NCBI155925	0	0	0	0	0	0	0	15	0	k__Bacteria;p__Pseudomonadota;c__Betaproteobacteria;o__Nitrosomonadales;f__Nitrosomonadaceae;g__Nitrosospira;s__Nitrosospira_sp._NRS527
NCBI1560345	0	0	0	13	0	0	0	22	0	k__Bacteria;p__Pseudomonadota;c__Alphaproteobacteria;o__Sphingomonadales;f__Sphingomonadaceae;g__Sphingomonas;s__Sphingomonas_panacis
NCBI1561	0	0	0	0	0	0	4	7	0	k__Bacteria;p__Bacillota;c__Clostridia;o__Eubacteriales;f__Clostridiaceae;g__Clostridium;s__Clostridium_baratii
NCBI1561022	0	0	0	0	0	0	15	0	0	k__Bacteria;p__Actinomycetota;c__Actinomycetes;o__Kitasatosporales;f__Streptomycetaceae;g__Streptomyces;s__Streptomyces_sp._CCM_MD2014
NCBI156213	0	0	0	0	0	0	0	0	6	k__Bacteria;p__Cyanobacteriota;c__Cyanophyceae;o__Nostocales;f__Aphanizomenonaceae;g__Anabaenopsis;s__Anabaenopsis_elenkinii
NCBI1564114	0	0	0	0	0	0	2	4	2	k__Bacteria;p__Actinomycetota;c__Actinomycetes;o__Mycobacteriales;f__Nocardiaceae;g__Rhodococcus;s__Rhodococcus_sp._B7740
NCBI1565	0	0	0	27	0	0	0	0	0	k__Bacteria;p__Bacillota;c__Clostridia;o__Eubacteriales;f__Desulfotomaculaceae;g__Desulfotomaculum;s__Desulfotomaculum_nigrificans
NCBI1565605	0	0	0	18849	24233	17670	0	0	0	k__Bacteria;p__Pseudomonadota;c__Betaproteobacteria;o__Rhodocyclales;f__Rhodocyclaceae;g__Rugosibacter;s__Rugosibacter_aromaticivorans
NCBI156588	0	0	0	0	0	0	869	635	529	k__Bacteria;p__Verrucomicrobiota;c__;o__;f__;g__;s__uncultured_Verrucomicrobiota_bacterium
NCBI156630	0	0	0	0	0	0	20	23	19	k__Fungi;p__Ascomycota;c__Dothideomycetes;o__Pleosporales;f__Pleosporaceae;g__Alternaria;s__Alternaria_arborescens
NCBI157176	0	0	0	0	0	0	483	272	244	k__Bacteria;p__Nitrospirota;c__Nitrospiria;o__Nitrospirales;f__Nitrospiraceae;g__Nitrospira;s__uncultured_Nitrospira_sp.
NCBI1573718	0	0	0	0	0	0	255	368	258	k__Bacteria;p__Pseudomonadota;c__Gammaproteobacteria;o__Pseudomonadales;f__Pseudomonadaceae;g__Pseudomonas;s__Pseudomonas_sp._S34
NCBI1573719	86	0	103	0	0	0	0	0	0	k__Bacteria;p__Pseudomonadota;c__Gammaproteobacteria;o__Pseudomonadales;f__Pseudomonadaceae;g__Pseudomonas;s__Pseudomonas_sp._S35
NCBI1574161	0	0	0	0	0	0	0	76	0	k__Bacteria;p__Pseudomonadota;c__Gammaproteobacteria;o__Enterobacterales;f__Morganellaceae;g__Proteus;s__Proteus_terrae
NCBI1575	0	0	0	0	0	0	30	20	0	k__Bacteria;p__Actinomycetota;c__Actinomycetes;o__Micrococcales;f__Microbacteriaceae;g__Leifsonia;s__Leifsonia_xyli
NCBI157592	0	0	0	0	0	489	0	0	0	k__Bacteria;p__Pseudomonadota;c__Betaproteobacteria;o__Nitrosomonadales;f__Sterolibacteriaceae;g__Sterolibacterium;s__Sterolibacterium_denitrificans
NCBI1577075	0	0	0	0	0	0	86	32	0	k__Bacteria;p__Actinomycetota;c__Actinomycetes;o__Kitasatosporales;f__Streptomycetaceae;g__Streptomyces;s__Streptomyces_sp._PBH53
NCBI157782	0	0	0	0	0	986	0	0	0	k__Bacteria;p__Pseudomonadota;c__Gammaproteobacteria;o__Pseudomonadales;f__Pseudomonadaceae;g__Pseudomonas;s__Pseudomonas_parafulva
NCBI157783	0	0	0	37	0	0	0	0	0	k__Bacteria;p__Pseudomonadota;c__Gammaproteobacteria;o__Pseudomonadales;f__Pseudomonadaceae;g__Pseudomonas;s__Pseudomonas_cremoricolorata
NCBI1579	0	0	0	0	0	0	0	0	9	k__Bacteria;p__Bacillota;c__Bacilli;o__Lactobacillales;f__Lactobacillaceae;g__Lactobacillus;s__Lactobacillus_acidophilus
NCBI1579979	0	0	0	0	0	0	0	4	0	k__Bacteria;p__Pseudomonadota;c__Gammaproteobacteria;o__Chromatiales;f__Wenzhouxiangellaceae;g__Wenzhouxiangella;s__Wenzhouxiangella_marina
NCBI1581038	0	0	0	0	0	0	31	29	7	k__Bacteria;p__Bacillota;c__Bacilli;o__Bacillales;f__Bacillaceae;g__Bacillus;s__Bacillus_sp._FJAT-22090
NCBI158500	0	0	0	0	0	0	467	112	587	k__Bacteria;p__Pseudomonadota;c__Alphaproteobacteria;o__Sphingomonadales;f__Sphingomonadaceae;g__Novosphingobium;s__Novosphingobium_resinovorum
NCBI158627	0	0	0	0	0	0	12	0	0	k__Bacteria;p__Pseudomonadota;c__Gammaproteobacteria;o__Pseudomonadales;f__Pseudomonadaceae;g__Pseudomonas;s__Pseudomonas_graminis
NCBI1586287	0	0	0	0	0	0	215	458	167	k__Bacteria;p__Actinomycetota;c__Actinomycetes;o__Pseudonocardiales;f__Pseudonocardiaceae;g__Lentzea;s__Lentzea_guizhouensis
NCBI1588021	0	0	0	0	0	0	96	30	90	k__Bacteria;p__Actinomycetota;c__Actinomycetes;o__Micrococcales;f__Micrococcaceae;g__Arthrobacter;s__Arthrobacter_sp._Hiyo4
NCBI158899	0	0	0	62	0	0	0	0	0	k__Bacteria;p__Pseudomonadota;c__Betaproteobacteria;o__Burkholderiales;f__Oxalobacteraceae;g__Collimonas;s__Collimonas_fungivorans
NCBI1592106	0	0	0	0	0	0	1	0	0	k__Bacteria;p__Acidobacteriota;c__Terriglobia;o__Terriglobales;f__Acidobacteriaceae;g__Terriglobus;s__Terriglobus_albidus
NCBI1592790	0	0	0	0	0	0	0	274	143	k__Bacteria;p__Pseudomonadota;c__Alphaproteobacteria;o__Sphingomonadales;f__Sphingomonadaceae;g__Sphingobium;s__Sphingobium_phenoxybenzoativorans
NCBI159743	0	0	0	0	0	0	2	4	0	k__Bacteria;p__Bacillota;c__Bacilli;o__Bacillales;f__Paenibacillaceae;g__Paenibacillus;s__Paenibacillus_terrae
NCBI1603606	0	0	0	0	0	0	1	0	0	k__Bacteria;p__Thermodesulfobacteriota;c__Desulfuromonadia;o__Desulfuromonadales;f__Trichloromonadaceae;g__Deferrimonas;s__Desulfuromonas_soudanensis
NCBI1604	0	11	0	0	0	0	0	3	11	k__Bacteria;p__Bacillota;c__Bacilli;o__Lactobacillales;f__Lactobacillaceae;g__Lactobacillus;s__Lactobacillus_amylovorus
NCBI1605891	0	0	0	0	87	0	0	0	0	k__Bacteria;p__Pseudomonadota;c__Gammaproteobacteria;o__Xanthomonadales;f__Xanthomonadaceae;g__Lysobacter;s__Lysobacter_maris
NCBI160699	0	0	0	0	0	0	0	9	0	k__Bacteria;p__Pseudomonadota;c__Alphaproteobacteria;o__Hyphomicrobiales;f__Rhizobiaceae;g__Agrobacterium;s__Agrobacterium_larrymoorei
NCBI160791	0	0	6	0	0	117	114	577	0	k__Bacteria;p__Pseudomonadota;c__Alphaproteobacteria;o__Sphingomonadales;f__Sphingomonadaceae;g__Rhizorhabdus;s__Rhizorhabdus_wittichii
NCBI160799	0	0	0	0	0	0	14	14	2	k__Bacteria;p__Bacillota;c__Bacilli;o__Bacillales;f__Paenibacillaceae;g__Paenibacillus;s__Paenibacillus_borealis
NCBI160826	0	0	0	0	0	0	420	629	385	k__Bacteria;p__Actinomycetota;c__Actinomycetes;o__Propionibacteriales;f__Nocardioidaceae;g__Nocardioides;s__Nocardioides_aquaticus
NCBI1608957	0	0	0	0	0	0	2	7	0	k__Bacteria;p__Actinomycetota;c__Nitriliruptoria;o__Euzebyales;f__Euzebyaceae;g__Euzebya;s__Euzebya_pacifica
NCBI1609546	0	0	0	0	0	0	0	0	1	k__Bacteria;p__Mycoplasmatota;c__Mollicutes;o__Mycoplasmatales;f__;g__;s__endosymbiont_DhMRE_of_Dentiscutata_heterogama
NCBI1609758	0	0	0	0	0	0	23	16	69	k__Bacteria;p__Pseudomonadota;c__Alphaproteobacteria;o__Sphingomonadales;f__Sphingomonadaceae;g__Novosphingobium;s__Novosphingobium_sp._P6W
NCBI1609966	0	0	0	0	0	0	332	0	0	k__Bacteria;p__Pseudomonadota;c__Alphaproteobacteria;o__Rhodobacterales;f__Roseobacteraceae;g__Actibacterium;s__Actibacterium_sp._EMB200-NS6
NCBI1609977	0	0	0	0	0	0	0	0	10	k__Bacteria;p__Pseudomonadota;c__Alphaproteobacteria;o__Sphingomonadales;f__Sphingomonadaceae;g__Sphingomonas;s__Sphingomonas_hengshuiensis
NCBI1610	0	0	0	194	0	0	0	0	0	k__Bacteria;p__Bacillota;c__Bacilli;o__Lactobacillales;f__Lactobacillaceae;g__Loigolactobacillus;s__Loigolactobacillus_coryniformis
NCBI1610493	0	0	0	0	0	945	0	0	0	k__Bacteria;p__Actinomycetota;c__Actinomycetes;o__Propionibacteriales;f__Propionibacteriaceae;g__Tessaracoccus;s__Tessaracoccus_flavus
NCBI161493	0	0	0	0	0	0	0	6	5	k__Bacteria;p__Myxococcota;c__Myxococcia;o__Myxococcales;f__Anaeromyxobacteraceae;g__Anaeromyxobacter;s__Anaeromyxobacter_dehalogenans
NCBI1615494	0	11	0	0	0	0	0	0	0	k__Bacteria;p__Pseudomonadota;c__Gammaproteobacteria;o__Enterobacterales;f__Erwiniaceae;g__Mixta;s__Mixta_intestinalis
NCBI161899	0	0	0	0	0	0	0	44	0	k__Bacteria;p__Actinomycetota;c__Actinomycetes;o__Mycobacteriales;f__Corynebacteriaceae;g__Corynebacterium;s__Corynebacterium_singulare
NCBI1619153	0	0	0	0	0	0	0	8	0	k__Bacteria;p__Bacillota;c__Bacilli;o__Bacillales;f__Paenibacillaceae;g__Cohnella;s__Cohnella_sp._LGH
NCBI1619313	0	0	0	0	0	0	0	7	2	k__Bacteria;p__Pseudomonadota;c__Gammaproteobacteria;o__Enterobacterales;f__Erwiniaceae;g__Duffyella;s__Duffyella_gerundensis
NCBI1620215	0	0	0	0	0	0	4	0	4	k__Bacteria;p__Pseudomonadota;c__Gammaproteobacteria;o__Acidiferrobacterales;f__Acidiferrobacteraceae;g__Sulfuricaulis;s__Sulfuricaulis_limicola
NCBI1621539	0	0	0	0	0	0	0	0	138	k__Bacteria;p__Bacteroidota;c__Cytophagia;o__Cytophagales;f__Fulvivirgaceae;g__Chryseolinea;s__uncultured_Chryseolinea_sp.
NCBI1622	0	0	0	0	0	0	0	0	14	k__Bacteria;p__Bacillota;c__Bacilli;o__Lactobacillales;f__Lactobacillaceae;g__Ligilactobacillus;s__Ligilactobacillus_murinus
NCBI162425	0	0	0	0	0	0	0	0	1	k__Fungi;p__Ascomycota;c__Eurotiomycetes;o__Eurotiales;f__Aspergillaceae;g__Aspergillus;s__Aspergillus_nidulans
NCBI162426	0	0	0	123	0	0	690	514	849	k__Bacteria;p__Actinomycetota;c__Actinomycetes;o__Micrococcales;f__Microbacteriaceae;g__Microbacterium;s__Microbacterium_hominis
NCBI1627552	0	0	0	0	0	0	1	0	0	k__Bacteria;p__;c__;o__;f__;g__;s__uncultured_bacterium_BD_contig03863
NCBI163011	0	0	0	0	0	0	883	913	1431	k__Bacteria;p__Pseudomonadota;c__Gammaproteobacteria;o__Pseudomonadales;f__Pseudomonadaceae;g__Pseudomonas;s__Pseudomonas_lini
NCBI1630135	0	0	0	0	0	0	0	140	0	k__Bacteria;p__Actinomycetota;c__Actinomycetes;o__Micrococcales;f__Dermabacteraceae;g__Dermabacter;s__Dermabacter_vaginalis
NCBI1630693	0	0	0	0	0	0	58	69	62	k__Bacteria;p__Planctomycetota;c__Planctomycetia;o__Gemmatales;f__Gemmataceae;g__Gemmata;s__Gemmata_sp._SH-PL17
NCBI1632864	0	0	0	0	0	0	28	10	10	k__Bacteria;p__Planctomycetota;c__Planctomycetia;o__Planctomycetales;f__Planctomycetaceae;g__Planctomyces;s__Planctomyces_sp._SH-PL14
NCBI1636152	0	0	0	0	0	0	21	90	49	k__Bacteria;p__Planctomycetota;c__Planctomycetia;o__Planctomycetales;f__Planctomycetaceae;g__Planctomyces;s__Planctomyces_sp._SH-PL62
NCBI1636610	0	0	0	0	0	0	571	0	0	k__Bacteria;p__Pseudomonadota;c__Gammaproteobacteria;o__Pseudomonadales;f__Pseudomonadaceae;g__Pseudomonas;s__Pseudomonas_sp._PONIH3
NCBI1638162	0	0	0	0	0	0	24	12	13	k__Bacteria;p__Pseudomonadota;c__Alphaproteobacteria;o__Hyphomicrobiales;f__Aurantimonadaceae;g__Aureimonas;s__Aureimonas_sp._AU22
NCBI1639	0	0	0	188	0	0	0	9	5	k__Bacteria;p__Bacillota;c__Bacilli;o__Bacillales;f__Listeriaceae;g__Listeria;s__Listeria_monocytogenes
NCBI1641402	0	0	0	0	0	0	0	32	0	k__Bacteria;p__Actinomycetota;c__Actinomycetes;o__Pseudonocardiales;f__Pseudonocardiaceae;g__Pseudonocardia;s__Pseudonocardia_sp._HH130629-09
NCBI1642	0	0	0	0	0	0	0	18	0	k__Bacteria;p__Bacillota;c__Bacilli;o__Bacillales;f__Listeriaceae;g__Listeria;s__Listeria_innocua
NCBI1642299	0	0	0	0	0	0	179	206	479	k__Bacteria;p__Actinomycetota;c__Actinomycetes;o__Kitasatosporales;f__Streptomycetaceae;g__Streptomyces;s__Streptomyces_alfalfae
NCBI1643322	0	0	0	0	0	0	961	1298	625	k__Bacteria;p__Actinomycetota;c__Actinomycetes;o__Propionibacteriales;f__Nocardioidaceae;g__Nocardioides;s__Nocardioides_ungokensis
NCBI1644131	0	0	0	0	0	61	4	0	0	k__Bacteria;p__Pseudomonadota;c__Betaproteobacteria;o__Burkholderiales;f__Oxalobacteraceae;g__Janthinobacterium;s__Janthinobacterium_sp._1_2014MBL_MicDiv
NCBI164546	0	0	0	115	688	0	105	355	117	k__Bacteria;p__Pseudomonadota;c__Betaproteobacteria;o__Burkholderiales;f__Burkholderiaceae;g__Cupriavidus;s__Cupriavidus_taiwanensis
NCBI1646	0	0	0	0	0	0	0	5	0	k__Bacteria;p__Actinomycetota;c__Actinomycetes;o__Micrococcales;f__Micrococcaceae;g__Renibacterium;s__Renibacterium_salmoninarum
NCBI164608	0	0	0	0	0	0	548	953	0	k__Bacteria;p__Pseudomonadota;c__Alphaproteobacteria;o__Sphingomonadales;f__Sphingomonadaceae;g__Novosphingobium;s__Novosphingobium_sp._KA1
NCBI164851	0	0	0	0	0	0	6171	10771	9686	k__Bacteria;p__;c__;o__;f__;g__;s__uncultured_soil_bacterium
NCBI1648923	0	0	0	0	0	0	0	6	6	k__Bacteria;p__Bacillota;c__Bacilli;o__Bacillales;f__Bacillaceae;g__Bacillus;s__Bacillus_paralicheniformis
NCBI1649184	0	0	0	0	0	0	49	55	0	k__Bacteria;p__Actinomycetota;c__Actinomycetes;o__Kitasatosporales;f__Streptomycetaceae;g__Streptomyces;s__Streptomyces_sp._CFMR_7
NCBI1650658	0	0	0	0	0	0	2	7	6	k__Bacteria;p__Actinomycetota;c__Actinomycetes;o__;f__;g__;s__Actinobacteria_bacterium_IMCC26256
NCBI165179	26	214	88	686	346	0	0	0	0	k__Bacteria;p__Bacteroidota;c__Bacteroidia;o__Bacteroidales;f__Prevotellaceae;g__Prevotella;s__Prevotella_copri
NCBI1652106	0	0	0	0	0	0	1	0	0	k__Bacteria;p__Candidatus_Tectomicrobia;c__;o__;f__;g__Candidatus_Entotheonella;s__Candidatus_Entotheonella_serta
NCBI1653478	0	0	0	0	0	0	0	0	34	k__Bacteria;p__Actinomycetota;c__Actinomycetes;o__Mycobacteriales;f__Nocardiaceae;g__Rhodococcus;s__Rhodococcus_sp._PBTS_1
NCBI1653480	0	0	0	0	0	0	57	819	61	k__Bacteria;p__Actinomycetota;c__Actinomycetes;o__Pseudonocardiales;f__Pseudonocardiaceae;g__Alloactinosynnema;s__Alloactinosynnema_sp._L-07
NCBI1655	2	0	0	0	0	0	0	58	0	k__Bacteria;p__Actinomycetota;c__Actinomycetes;o__Actinomycetales;f__Actinomycetaceae;g__Actinomyces;s__Actinomyces_naeslundii
NCBI1658665	0	0	0	0	0	38	10	0	20	k__Bacteria;p__Pseudomonadota;c__Betaproteobacteria;o__Burkholderiales;f__Sphaerotilaceae;g__Mitsuaria;s__Mitsuaria_sp._7
NCBI1658671	0	0	0	0	0	0	0	0	31	k__Bacteria;p__Actinomycetota;c__Actinomycetes;o__Micrococcales;f__Intrasporangiaceae;g__Arsenicicoccus;s__Arsenicicoccus_sp._oral_taxon_190
NCBI1658672	0	0	0	0	0	0	0	9	0	k__Bacteria;p__Pseudomonadota;c__Betaproteobacteria;o__Burkholderiales;f__Comamonadaceae;g__Ottowia;s__Ottowia_sp._oral_taxon_894
NCBI1659194	0	0	0	0	0	0	137	31	28	k__Bacteria;p__Pseudomonadota;c__Gammaproteobacteria;o__Pseudomonadales;f__Pseudomonadaceae;g__Pseudomonas;s__Pseudomonas_sp._GR_6-02
NCBI1660251	0	0	0	0	0	0	0	1	0	k__Bacteria;p__Acidobacteriota;c__;o__;f__;g__;s__Acidobacteria_bacterium_Mor1
NCBI1661694	0	0	0	0	0	0	163	50	28	k__Bacteria;p__Actinomycetota;c__Actinomycetes;o__Kitasatosporales;f__Streptomycetaceae;g__Streptomyces;s__Streptomyces_sp._Tue_6075
NCBI1665	0	0	0	0	0	0	0	403	398	k__Bacteria;p__Actinomycetota;c__Actinomycetes;o__Micrococcales;f__Micrococcaceae;g__Arthrobacter;s__Arthrobacter_globiformis
NCBI1665057	0	0	0	0	0	0	0	0	1	k__Bacteria;p__Chloroflexota;c__;o__;f__;g__;s__uncultured_Chloroflexi_bacterium_Rifle_16ft_4_minimus_1380
NCBI1665069	0	0	0	0	0	0	0	3	0	k__Bacteria;p__Chloroflexota;c__;o__;f__;g__;s__uncultured_Chloroflexi_bacterium_Rifle_16ft_4_minimus_33257
NCBI1665074	0	0	0	0	0	0	0	0	1	k__Bacteria;p__Chloroflexota;c__;o__;f__;g__;s__uncultured_Chloroflexi_bacterium_Rifle_16ft_4_minimus_38663
NCBI1665094	0	0	0	0	0	0	3	0	0	k__Bacteria;p__Gemmatimonadota;c__;o__;f__;g__;s__uncultured_Gemmatimonadetes_bacterium_Rifle_16ft_4_minimus_1650
NCBI1665097	0	0	0	0	0	0	0	4	3	k__Bacteria;p__Gemmatimonadota;c__;o__;f__;g__;s__uncultured_Gemmatimonadetes_bacterium_Rifle_16ft_4_minimus_37772
NCBI1665145	0	0	0	0	0	0	1	0	0	k__Bacteria;p__Actinomycetota;c__Actinomycetes;o__;f__;g__;s__uncultured_actinobacterium_Rifle_16ft_4_minimus_15811
NCBI1665148	0	0	0	0	0	0	3	11	8	k__Bacteria;p__Actinomycetota;c__Actinomycetes;o__;f__;g__;s__uncultured_actinobacterium_Rifle_16ft_4_minimus_38826
NCBI1665154	0	0	0	0	0	0	2	2	4	k__Bacteria;p__;c__;o__;f__;g__;s__uncultured_bacterium_Rifle_16ft_4_minimus_19379
NCBI1665157	0	0	0	0	0	0	1	1	1	k__Bacteria;p__;c__;o__;f__;g__;s__uncultured_bacterium_Rifle_16ft_4_minimus_37862
NCBI1665165	0	0	0	0	0	0	0	0	1	k__Bacteria;p__Pseudomonadota;c__Betaproteobacteria;o__Nitrosomonadales;f__Nitrosomonadaceae;g__;s__uncultured_beta_proteobacterium_Rifle_16ft_4_minimus_10522
NCBI1665166	0	0	0	0	0	0	0	0	1	k__Bacteria;p__Pseudomonadota;c__Betaproteobacteria;o__Nitrosomonadales;f__Nitrosomonadaceae;g__;s__uncultured_beta_proteobacterium_Rifle_16ft_4_minimus_15631
NCBI1665182	0	0	0	0	0	0	2	3	7	k__Bacteria;p__;c__Deltaproteobacteria;o__;f__;g__;s__uncultured_delta_proteobacterium_Rifle_16ft_4_minimus_39832
NCBI1665201	0	0	0	0	0	0	2	0	2	k__Bacteria;p__Pseudomonadota;c__Gammaproteobacteria;o__;f__;g__;s__uncultured_gamma_proteobacterium_Rifle_16ft_4_minimus_5046
NCBI166587	0	0	0	0	0	0	0	212	0	k__Bacteria;p__Chloroflexota;c__;o__;f__;g__;s__uncultured_Chloroflexota_bacterium
NCBI1667	0	0	0	0	0	0	2176	1658	1135	k__Bacteria;p__Actinomycetota;c__Actinomycetes;o__Micrococcales;f__Micrococcaceae;g__Arthrobacter;s__Arthrobacter_sp.
NCBI1670	0	0	0	0	0	0	13	51	28	k__Bacteria;p__Actinomycetota;c__Actinomycetes;o__Micrococcales;f__Micrococcaceae;g__Arthrobacter;s__Arthrobacter_citreus
NCBI1670800	0	0	0	0	0	0	121	139	64	k__Bacteria;p__Pseudomonadota;c__Alphaproteobacteria;o__Hyphomicrobiales;f__Phyllobacteriaceae;g__Aquibium;s__Aquibium_oceanicum
NCBI1670830	0	0	0	0	0	0	0	1	0	k__Bacteria;p__Actinomycetota;c__Nitriliruptoria;o__Egicoccales;f__Egicoccaceae;g__Egicoccus;s__Egicoccus_halophilus
NCBI1670831	0	0	0	0	0	0	0	0	1	k__Bacteria;p__Actinomycetota;c__Nitriliruptoria;o__Egibacterales;f__Egibacteraceae;g__Egibacter;s__Egibacter_rhizosphaerae
NCBI1671	0	0	0	0	0	0	848	0	889	k__Bacteria;p__Actinomycetota;c__Actinomycetes;o__Micrococcales;f__Micrococcaceae;g__Pseudarthrobacter;s__Pseudarthrobacter_oxydans
NCBI1675686	0	0	0	0	0	0	1	3	7	k__Bacteria;p__Pseudomonadota;c__Gammaproteobacteria;o__Acidiferrobacterales;f__Acidiferrobacteraceae;g__Sulfurifustis;s__Sulfurifustis_variabilis
NCBI1676613	0	0	0	0	0	0	0	2	0	k__Bacteria;p__Actinomycetota;c__Actinomycetes;o__Streptosporangiales;f__Thermomonosporaceae;g__Actinomadura;s__Actinomadura_sp._ATCC_39365
NCBI1678448	2	0	0	0	0	0	0	0	0	k__Archaea;p__Euryarchaeota;c__Halobacteria;o__Haloferacales;f__Halorubraceae;g__Haloparvum;s__Haloparvum_sedimenti
NCBI1679497	0	0	0	13	0	0	0	0	0	k__Bacteria;p__Pseudomonadota;c__Alphaproteobacteria;o__Caulobacterales;f__Caulobacteraceae;g__Caulobacter;s__Caulobacter_flavus
NCBI1679721	0	0	0	0	0	0	0	3	0	k__Bacteria;p__Bacillota;c__Clostridia;o__Eubacteriales;f__Lachnospiraceae;g__Herbinix;s__Herbinix_luporum
NCBI1680	0	173	129	0	0	0	0	0	42	k__Bacteria;p__Actinomycetota;c__Actinomycetes;o__Bifidobacteriales;f__Bifidobacteriaceae;g__Bifidobacterium;s__Bifidobacterium_adolescentis
NCBI1681	0	18	0	0	0	0	0	0	16	k__Bacteria;p__Actinomycetota;c__Actinomycetes;o__Bifidobacteriales;f__Bifidobacteriaceae;g__Bifidobacterium;s__Bifidobacterium_bifidum
NCBI1682113	0	0	0	0	0	0	161	146	144	k__Bacteria;p__Actinomycetota;c__Actinomycetes;o__Mycobacteriales;f__Mycobacteriaceae;g__Mycobacterium;s__Mycobacterium_sp._YC-RL4
NCBI1682490	1	0	2	36	68	79	0	0	0	k__Bacteria;p__Pseudomonadota;c__Betaproteobacteria;o__Nitrosomonadales;f__Gallionellaceae;g__Ferrigenium;s__Ferrigenium_kumadai
NCBI168471	0	5	0	588139	720401	664732	0	0	0	k__Bacteria;p__Pseudomonadota;c__Betaproteobacteria;o__Neisseriales;f__Chromobacteriaceae;g__Laribacter;s__Laribacter_hongkongensis
NCBI168695	0	0	0	0	0	0	0	5	36	k__Bacteria;p__Actinomycetota;c__Actinomycetes;o__Micromonosporales;f__Micromonosporaceae;g__Salinispora;s__Salinispora_tropica
NCBI1690220	0	0	0	0	0	0	0	33	23	k__Bacteria;p__Actinomycetota;c__Actinomycetes;o__Micrococcales;f__Intrasporangiaceae;g__Phycicoccus;s__Phycicoccus_endophyticus
NCBI1690221	0	0	0	0	0	0	37	91	54	k__Bacteria;p__Actinomycetota;c__Actinomycetes;o__Kitasatosporales;f__Streptomycetaceae;g__Streptomyces;s__Streptomyces_spongiicola
NCBI1690815	0	0	0	0	147	0	15	13	0	k__Bacteria;p__Actinomycetota;c__Actinomycetes;o__Pseudonocardiales;f__Pseudonocardiaceae;g__Pseudonocardia;s__Pseudonocardia_sp._HH130630-07
NCBI169388	0	0	0	0	0	0	247	254	91	k__Fungi;p__Ascomycota;c__Sordariomycetes;o__Hypocreales;f__Nectriaceae;g__Fusarium;s__Fusarium_solani
NCBI1694	0	3	1	0	0	0	0	0	11	k__Bacteria;p__Actinomycetota;c__Actinomycetes;o__Bifidobacteriales;f__Bifidobacteriaceae;g__Bifidobacterium;s__Bifidobacterium_pseudolongum
NCBI1696072	0	0	0	0	0	0	451	417	252	k__Bacteria;p__Actinomycetota;c__Actinomycetes;o__Micrococcales;f__Microbacteriaceae;g__Microbacterium;s__Microbacterium_sp._CGR1
NCBI1697043	0	0	0	0	22	25	0	0	0	k__Bacteria;p__Pseudomonadota;c__Betaproteobacteria;o__Burkholderiales;f__Alcaligenaceae;g__Bordetella;s__Bordetella_sp._H567
NCBI169760	0	0	0	0	0	0	2	3	0	k__Bacteria;p__Bacillota;c__Bacilli;o__Bacillales;f__Paenibacillaceae;g__Paenibacillus;s__Paenibacillus_stellifer
NCBI169765	0	0	0	0	0	0	0	0	1	k__Bacteria;p__Actinomycetota;c__Actinomycetes;o__Mycobacteriales;f__Mycobacteriaceae;g__Mycobacterium;s__Mycobacterium_lacus
NCBI170000	0	0	0	0	0	0	1	0	0	k__Fungi;p__Basidiomycota;c__Pucciniomycetes;o__Pucciniales;f__Phakopsoraceae;g__Phakopsora;s__Phakopsora_pachyrhizi
NCBI1701325	0	0	0	0	0	0	28	43	35	k__Bacteria;p__;c__;o__;f__;g__;s__uncultured_bacterium_5G12
NCBI1701326	0	0	0	0	0	0	10	45	33	k__Bacteria;p__;c__;o__;f__;g__;s__uncultured_bacterium_5G4
NCBI1701758	0	0	0	0	0	0	4	4	4	k__Bacteria;p__Pseudomonadota;c__Alphaproteobacteria;o__Hyphomicrobiales;f__Aurantimonadaceae;g__Aureimonas;s__Aureimonas_populi
NCBI1702325	0	0	0	0	0	0	23	36	14	k__Bacteria;p__Pseudomonadota;c__Alphaproteobacteria;o__Hyphomicrobiales;f__Chelatococcaceae;g__Chelatococcus;s__Chelatococcus_sp._CO-6
NCBI1703	0	0	0	0	0	0	0	0	21	k__Bacteria;p__Actinomycetota;c__Actinomycetes;o__Micrococcales;f__Brevibacteriaceae;g__Brevibacterium;s__Brevibacterium_linens
NCBI1703338	0	0	0	0	0	0	0	821	0	k__Bacteria;p__Pseudomonadota;c__Alphaproteobacteria;o__Sphingomonadales;f__Erythrobacteraceae;g__Croceicoccus;s__Croceicoccus_sp._Ery15
NCBI1703433	0	0	0	0	0	0	0	5	0	k__Bacteria;p__Actinomycetota;c__Actinomycetes;o__Micromonosporales;f__Micromonosporaceae;g__Micromonospora;s__Micromonospora_sp._RL09-050-HVF-A
NCBI1705566	0	0	0	0	0	0	0	1	0	k__Bacteria;p__Bacillota;c__Bacilli;o__Bacillales;f__Bacillaceae;g__Bacillus;s__Bacillus_sp._FJAT-18017
NCBI1706038	0	0	0	0	0	0	0	34	0	k__Bacteria;p__Gemmatimonadota;c__Gemmatimonadetes;o__Gemmatimonadales;f__Gemmatimonadaceae;g__Gemmatirosa;s__uncultured_Gemmatirosa_sp.
NCBI1707700	0	0	0	0	0	0	101	0	0	k__Fungi;p__Ascomycota;c__Dothideomycetes;o__Cladosporiales;f__Cladosporiaceae;g__Cladosporium;s__Cladosporium_sp.
NCBI1707785	0	0	0	0	0	0	0	0	249	k__Bacteria;p__Pseudomonadota;c__Betaproteobacteria;o__Burkholderiales;f__Oxalobacteraceae;g__Massilia;s__Massilia_sp._WG5
NCBI1708	0	0	0	0	0	0	51	103	20	k__Bacteria;p__Actinomycetota;c__Actinomycetes;o__Micrococcales;f__Cellulomonadaceae;g__Cellulomonas;s__Cellulomonas_fimi
NCBI1709381	0	0	0	0	0	0	0	0	1	k__Fungi;p__Ascomycota;c__Dothideomycetes;o__Mycosphaerellales;f__Teratosphaeriaceae;g__Baudoinia;s__Baudoinia_panamericana
NCBI1709941	0	0	0	0	0	0	14	14	0	k__Fungi;p__;c__;o__;f__;g__;s__fungal_sp.
NCBI1710	0	0	0	0	0	0	2012	1489	830	k__Bacteria;p__Actinomycetota;c__Actinomycetes;o__Micrococcales;f__Promicromonosporaceae;g__Cellulosimicrobium;s__Cellulosimicrobium_cellulans
NCBI1710537	0	0	0	0	0	0	0	0	3	k__Archaea;p__Euryarchaeota;c__Halobacteria;o__Halobacteriales;f__Halobacteriaceae;g__Halorussus;s__Halorussus_halobius
NCBI1711	0	0	0	0	0	0	44	0	0	k__Bacteria;p__Actinomycetota;c__Actinomycetes;o__Micrococcales;f__Cellulomonadaceae;g__Cellulomonas;s__Cellulomonas_flavigena
NCBI171164	0	0	0	0	0	0	0	2	0	k__Archaea;p__Euryarchaeota;c__Halobacteria;o__Halobacteriales;f__Haloarculaceae;g__Halosimplex;s__Halosimplex_carlsbadense
NCBI1712516	0	0	0	0	0	0	1	1	1	k__Bacteria;p__Bacillota;c__Bacilli;o__Bacillales;f__Paenibacillaceae;g__Paenibacillus;s__Paenibacillus_baekrokdamisoli
NCBI1712675	0	11	7	0	125	136	135	153	57	k__Bacteria;p__Bacillota;c__Erysipelotrichia;o__Erysipelotrichales;f__Turicibacteraceae;g__Turicibacter;s__Turicibacter_sp._H121
NCBI171292	0	0	0	0	0	0	987	0	1033	k__Bacteria;p__Actinomycetota;c__Actinomycetes;o__Mycobacteriales;f__Mycobacteriaceae;g__Mycobacterium;s__uncultured_Mycobacterium_sp.
NCBI171404	0	0	0	0	0	0	50	60	33	k__Bacteria;p__Bacillota;c__Bacilli;o__Bacillales;f__Paenibacillaceae;g__Paenibacillus;s__Paenibacillus_agaridevorans
NCBI171437	0	0	0	0	0	0	0	0	169	k__Bacteria;p__Pseudomonadota;c__Alphaproteobacteria;o__Rhodospirillales;f__Geminicoccaceae;g__Tistrella;s__Tistrella_mobilis
NCBI1714373	0	0	0	0	0	0	342	116	183	k__Bacteria;p__Actinomycetota;c__Actinomycetes;o__Micrococcales;f__Microbacteriaceae;g__Microbacterium;s__Microbacterium_sp._No._7
NCBI1714849	0	1	0	0	0	0	0	0	0	k__Bacteria;p__Bacteroidota;c__Flavobacteriia;o__Flavobacteriales;f__Flavobacteriaceae;g__Aquimarina;s__Aquimarina_sp._AD10
NCBI1715989	0	0	0	0	0	0	4	9	8	k__Bacteria;p__Nitrospirota;c__Nitrospiria;o__Nitrospirales;f__Nitrospiraceae;g__Nitrospira;s__Candidatus_Nitrospira_inopinata
NCBI1717	0	0	0	0	0	0	0	13	0	k__Bacteria;p__Actinomycetota;c__Actinomycetes;o__Mycobacteriales;f__Corynebacteriaceae;g__Corynebacterium;s__Corynebacterium_diphtheriae
NCBI171865	0	0	0	0	0	40	24	0	23	k__Bacteria;p__Pseudomonadota;c__Betaproteobacteria;o__Nitrosomonadales;f__Sulfuricellaceae;g__Sulfuriferula;s__Sulfuriferula_plumbiphila
NCBI1719132	0	0	0	0	0	0	1	1	1	k__Bacteria;p__Actinomycetota;c__Actinomycetes;o__Mycobacteriales;f__Mycobacteriaceae;g__Mycobacterium;s__Mycobacterium_vicinigordonae
NCBI171953	0	0	0	0	0	0	5447	9733	14734	k__Bacteria;p__Acidobacteriota;c__;o__;f__;g__;s__uncultured_Acidobacteriota_bacterium
NCBI172042	0	0	0	0	272	0	0	0	0	k__Bacteria;p__Actinomycetota;c__Actinomycetes;o__Micrococcales;f__Micrococcaceae;g__Rothia;s__Rothia_aeria
NCBI172043	0	0	0	0	0	0	0	111	0	k__Bacteria;p__Pseudomonadota;c__Alphaproteobacteria;o__Caulobacterales;f__Caulobacteraceae;g__Brevundimonas;s__Brevundimonas_nasdae
NCBI1723645	0	0	0	0	0	0	95	0	0	k__Bacteria;p__Actinomycetota;c__Actinomycetes;o__Mycobacteriales;f__Nocardiaceae;g__Rhodococcus;s__Rhodococcus_sp._008
NCBI1725411	0	0	0	0	0	0	45	19	10	k__Bacteria;p__Actinomycetota;c__Actinomycetes;o__Kitasatosporales;f__Streptomycetaceae;g__Streptomyces;s__Streptomyces_sp._CdTB01
NCBI172713	0	0	0	0	0	0	4	0	2	k__Bacteria;p__Bacillota;c__Bacilli;o__Bacillales;f__Paenibacillaceae;g__Paenibacillus;s__Paenibacillus_kribbensis
NCBI1727164	0	0	0	0	0	0	0	2	0	k__Bacteria;p__Bacteroidota;c__Sphingobacteriia;o__Sphingobacteriales;f__Sphingobacteriaceae;g__Pedobacter;s__Pedobacter_sp._PACM_27299
NCBI173366	0	0	0	0	0	0	0	0	4	k__Bacteria;p__Pseudomonadota;c__Alphaproteobacteria;o__Hyphomicrobiales;f__Methylocystaceae;g__Methylocystis;s__Methylocystis_rosea
NCBI1735038	0	0	0	0	47	99	0	0	11	k__Bacteria;p__Pseudomonadota;c__Betaproteobacteria;o__Rhodocyclales;f__Rhodocyclaceae;g__Oryzomicrobium;s__Oryzomicrobium_terrae
NCBI1736046	0	0	0	0	227	0	33	0	24	k__Bacteria;p__Actinomycetota;c__Actinomycetes;o__Kitasatosporales;f__Streptomycetaceae;g__Streptomyces;s__Streptomyces_sp._SM18
NCBI1736226	0	0	0	0	0	0	4	0	0	k__Bacteria;p__Pseudomonadota;c__Gammaproteobacteria;o__Pseudomonadales;f__Pseudomonadaceae;g__Pseudomonas;s__Pseudomonas_sp._Leaf58
NCBI1736675	0	0	0	0	0	0	223	139	109	k__Bacteria;p__Pseudomonadota;c__Alphaproteobacteria;o__Hyphomicrobiales;f__Devosiaceae;g__Devosia;s__Devosia_sp._A16
NCBI1736691	0	0	0	0	0	0	1755	720	836	k__Bacteria;p__Actinomycetota;c__Actinomycetes;o__Propionibacteriales;f__Nocardioidaceae;g__Aeromicrobium;s__Aeromicrobium_choanae
NCBI1737425	0	0	0	0	0	0	6	0	0	k__Bacteria;p__Actinomycetota;c__Actinomycetes;o__Mycobacteriales;f__Corynebacteriaceae;g__Corynebacterium;s__Corynebacterium_provencense
NCBI1737446	0	0	3	40	0	45	0	0	0	k__Bacteria;p__Pseudomonadota;c__Betaproteobacteria;o__Neisseriales;f__Chromobacteriaceae;g__Chitinibacter;s__Chitinibacter_fontanus
NCBI173860	0	0	0	0	0	0	0	15	0	k__Bacteria;p__Actinomycetota;c__Actinomycetes;o__Kitasatosporales;f__Streptomycetaceae;g__Streptomyces;s__Streptomyces_rectiverticillatus
NCBI173971	0	0	0	0	0	0	0	0	1045	k__Bacteria;p__Pseudomonadota;c__Gammaproteobacteria;o__Oceanospirillales;f__Halomonadaceae;g__Halomonas;s__uncultured_Halomonas_sp.
NCBI173975	0	0	0	0	0	0	0	0	535	k__Bacteria;p__Pseudomonadota;c__Gammaproteobacteria;o__Alteromonadales;f__Shewanellaceae;g__Shewanella;s__uncultured_Shewanella_sp.
NCBI1740721	0	0	0	0	0	0	1	0	0	k__Bacteria;p__Bacillota;c__Bacilli;o__Bacillales;f__Bacillaceae;g__Neobacillus;s__Neobacillus_cucumis
NCBI1742359	0	0	0	0	0	0	3	1	0	k__Bacteria;p__Bacillota;c__Bacilli;o__Bacillales;f__Bacillaceae;g__Bacillus;s__Bacillus_dafuensis
NCBI1744	0	0	0	0	0	0	92	106	0	k__Bacteria;p__Actinomycetota;c__Actinomycetes;o__Propionibacteriales;f__Propionibacteriaceae;g__Propionibacterium;s__Propionibacterium_freudenreichii
NCBI1745854	0	0	0	0	0	0	3	0	4	k__Bacteria;p__Pseudomonadota;c__Alphaproteobacteria;o__Hyphomicrobiales;f__Xanthobacteraceae;g__Ancylobacter;s__Ancylobacter_pratisalsi
NCBI1746199	0	0	0	0	0	0	0	0	15	k__Bacteria;p__Pseudomonadota;c__Betaproteobacteria;o__Burkholderiales;f__Alcaligenaceae;g__Bordetella;s__Bordetella_sp._N
NCBI1747	69	0	6	5031	1856	0	59	46	80	k__Bacteria;p__Actinomycetota;c__Actinomycetes;o__Propionibacteriales;f__Propionibacteriaceae;g__Cutibacterium;s__Cutibacterium_acnes
NCBI1747057	0	0	0	0	0	0	0	3	0	k__Bacteria;p__Pseudomonadota;c__Gammaproteobacteria;o__Xanthomonadales;f__Xanthomonadaceae;g__Lysobacter;s__Lysobacter_sp._4.1.2
NCBI174707	0	0	0	0	0	0	0	1445	0	k__Bacteria;p__Actinomycetota;c__Actinomycetes;o__Kitasatosporales;f__Streptomycetaceae;g__Streptomyces;s__uncultured_Streptomyces_sp.
NCBI1748243	0	0	0	0	0	18	0	0	0	k__Bacteria;p__Pseudomonadota;c__Gammaproteobacteria;o__Chromatiales;f__Chromatiaceae;g__Candidatus_Tenderia;s__Candidatus_Tenderia_electrophaga
NCBI1748270	0	0	0	0	0	0	0	2	0	k__Bacteria;p__;c__;o__;f__;g__;s__uncultured_bacterium_20
NCBI1748271	0	0	0	0	0	0	0	0	1	k__Bacteria;p__;c__;o__;f__;g__;s__uncultured_bacterium_21
NCBI1748274	0	0	0	0	0	0	19	10	12	k__Bacteria;p__;c__;o__;f__;g__;s__uncultured_bacterium_27
NCBI1748276	0	0	0	0	0	0	0	2	0	k__Bacteria;p__;c__;o__;f__;g__;s__uncultured_bacterium_4
NCBI1748277	0	0	0	0	0	0	0	0	1	k__Bacteria;p__;c__;o__;f__;g__;s__uncultured_bacterium_5
NCBI1748279	0	0	0	0	0	0	2	2	0	k__Bacteria;p__;c__;o__;f__;g__;s__uncultured_bacterium_51
NCBI1748283	0	0	0	0	0	0	0	1	0	k__Bacteria;p__;c__;o__;f__;g__;s__uncultured_bacterium_P1N3
NCBI1748287	0	0	0	0	0	0	1	0	0	k__Bacteria;p__;c__;o__;f__;g__;s__uncultured_bacterium_P8N7
NCBI174933	0	0	0	0	0	0	0	25	0	k__Bacteria;p__Pseudomonadota;c__Betaproteobacteria;o__Nitrosomonadales;f__Nitrosomonadaceae;g__Nitrosospira;s__Nitrosospira_sp._40KI
NCBI1750	0	0	0	0	0	0	0	10	0	k__Bacteria;p__Actinomycetota;c__Actinomycetes;o__Propionibacteriales;f__Propionibacteriaceae;g__Arachnia;s__Arachnia_propionica
NCBI1751056	0	0	0	0	0	0	0	17	0	k__Bacteria;p__Bacteroidota;c__Flavobacteriia;o__Flavobacteriales;f__Flavobacteriaceae;g__Flavobacterium;s__Flavobacterium_ammonificans
NCBI1751294	0	0	0	0	0	0	15	0	17	k__Bacteria;p__Actinomycetota;c__Actinomycetes;o__Kitasatosporales;f__Streptomycetaceae;g__Streptomyces;s__Streptomyces_sp._4F
NCBI1752398	0	0	0	0	0	0	19	15	0	k__Bacteria;p__Pseudomonadota;c__Alphaproteobacteria;o__Hyphomicrobiales;f__Rhizobiaceae;g__Ensifer;s__Ensifer_alkalisoli
NCBI175245	0	0	0	0	0	0	909	1364	1265	k__Fungi;p__;c__;o__;f__;g__;s__uncultured_fungus
NCBI1755504	0	0	0	0	0	0	4	20	19	k__Bacteria;p__Pseudomonadota;c__Gammaproteobacteria;o__Pseudomonadales;f__Pseudomonadaceae;g__Pseudomonas;s__Pseudomonas_sp._DY-1
NCBI1756988	0	0	0	0	0	0	0	3	0	k__Bacteria;p__Pseudomonadota;c__Alphaproteobacteria;o__Hyphomicrobiales;f__Phyllobacteriaceae;g__Nitratireductor;s__Nitratireductor_sp._OM-1
NCBI1758194	0	0	0	0	0	12447	0	0	0	k__Bacteria;p__Pseudomonadota;c__Betaproteobacteria;o__Burkholderiales;f__Alcaligenaceae;g__Achromobacter;s__Achromobacter_sp._AONIH1
NCBI1758292	0	0	0	0	0	0	0	1	0	k__Fungi;p__Ascomycota;c__Eurotiomycetes;o__Chaetothyriales;f__Trichomeriaceae;g__Arthrocladium;s__Arthrocladium_fulminans
NCBI1759059	0	0	0	0	0	0	10	4	14	k__Bacteria;p__Pseudomonadota;c__Alphaproteobacteria;o__Hyphomonadales;f__Hyphomonadaceae;g__Candidatus_Viadribacter;s__Candidatus_Viadribacter_manganicus
NCBI176275	0	0	0	0	0	0	56	57	36	k__Fungi;p__Ascomycota;c__Sordariomycetes;o__Hypocreales;f__Cordycipitaceae;g__Beauveria;s__Beauveria_bassiana
NCBI1763353	0	0	0	0	0	0	0	0	3	k__Fungi;p__Chytridiomycota;c__Chytridiomycetes;o__Spizellomycetales;f__Spizellomycetaceae;g__;s__uncultured_Spizellomycetaceae
NCBI1763535	0	0	0	0	16	0	0	0	0	k__Bacteria;p__Pseudomonadota;c__Betaproteobacteria;o__Burkholderiales;f__Comamonadaceae;g__Hydrogenophaga;s__Hydrogenophaga_crassostreae
NCBI1763828	1	0	0	0	0	0	0	0	0	k__Bacteria;p__Pseudomonadota;c__Alphaproteobacteria;o__Sphingomonadales;f__Sphingomonadaceae;g__Hankyongella;s__Hankyongella_ginsenosidimutans
NCBI1764	0	0	0	0	0	0	1357	1092	1056	k__Bacteria;p__Actinomycetota;c__Actinomycetes;o__Mycobacteriales;f__Mycobacteriaceae;g__Mycobacterium;s__Mycobacterium_avium
NCBI1765055	0	0	0	0	0	0	0	0	1	k__Archaea;p__Euryarchaeota;c__Halobacteria;o__Halobacteriales;f__Haloarculaceae;g__Haloarcula;s__Haloarcula_sp._CBA1127
NCBI1765967	0	0	0	84	182	0	0	0	0	k__Bacteria;p__Pseudomonadota;c__Gammaproteobacteria;o__Chromatiales;f__Ectothiorhodospiraceae;g__Acidihalobacter;s__Acidihalobacter_ferrooxydans
NCBI1766	0	0	0	0	0	0	1127	704	1262	k__Bacteria;p__Actinomycetota;c__Actinomycetes;o__Mycobacteriales;f__Mycobacteriaceae;g__Mycolicibacterium;s__Mycolicibacterium_fortuitum
NCBI1767	0	0	0	0	0	0	0	16	0	k__Bacteria;p__Actinomycetota;c__Actinomycetes;o__Mycobacteriales;f__Mycobacteriaceae;g__Mycobacterium;s__Mycobacterium_intracellulare
NCBI1768	0	0	0	0	0	0	0	0	14	k__Bacteria;p__Actinomycetota;c__Actinomycetes;o__Mycobacteriales;f__Mycobacteriaceae;g__Mycobacterium;s__Mycobacterium_kansasii
NCBI1771309	0	0	0	20	0	0	0	0	0	k__Bacteria;p__Pseudomonadota;c__Gammaproteobacteria;o__Oceanospirillales;f__Halomonadaceae;g__Salinicola;s__Salinicola_tamaricis
NCBI1772	0	0	0	0	0	0	71	19	54	k__Bacteria;p__Actinomycetota;c__Actinomycetes;o__Mycobacteriales;f__Mycobacteriaceae;g__Mycolicibacterium;s__Mycolicibacterium_smegmatis
NCBI1774216	0	0	0	0	0	0	160	464	388	k__Bacteria;p__Actinomycetota;c__Actinomycetes;o__Propionibacteriales;f__Nocardioidaceae;g__Nocardioides;s__Nocardioides_rotundus
NCBI1775	0	0	0	0	0	0	0	5	2	k__Bacteria;p__Actinomycetota;c__Actinomycetes;o__Mycobacteriales;f__Mycobacteriaceae;g__Mycobacterium;s__Mycobacterium_cookii
NCBI1775910	0	0	0	0	0	0	0	0	8	k__Bacteria;p__Pseudomonadota;c__Alphaproteobacteria;o__Hyphomicrobiales;f__Methylobacteriaceae;g__Methylobacterium;s__Methylobacterium_indicum
NCBI1776	0	0	0	0	0	0	155	86	85	k__Bacteria;p__Actinomycetota;c__Actinomycetes;o__Mycobacteriales;f__Mycobacteriaceae;g__Mycolicibacterium;s__Mycolicibacterium_flavescens
NCBI1776742	0	0	0	0	0	0	0	0	5	k__Bacteria;p__Pseudomonadota;c__Gammaproteobacteria;o__Moraxellales;f__Moraxellaceae;g__Acinetobacter;s__Acinetobacter_vivianii
NCBI1777866	0	0	0	0	0	0	9	14	11	k__Bacteria;p__Pseudomonadota;c__Alphaproteobacteria;o__Hyphomicrobiales;f__Phyllobacteriaceae;g__Mesorhizobium;s__Mesorhizobium_erdmanii
NCBI1778675	0	0	34	578	222	225	0	0	0	k__Bacteria;p__Pseudomonadota;c__Betaproteobacteria;o__Neisseriales;f__Chromobacteriaceae;g__Chromobacterium;s__Chromobacterium_rhizoryzae
NCBI1778678	0	0	0	0	0	0	1	0	1	k__Bacteria;p__Bacillota;c__Bacilli;o__Bacillales;f__Paenibacillaceae;g__Paenibacillus;s__Paenibacillus_psychroresistens
NCBI1781	0	0	0	0	0	0	19	19	26	k__Bacteria;p__Actinomycetota;c__Actinomycetes;o__Mycobacteriales;f__Mycobacteriaceae;g__Mycobacterium;s__Mycobacterium_marinum
NCBI1781161	0	0	0	0	0	0	0	3	0	k__Bacteria;p__;c__;o__;f__;g__;s__uncultured_bacterium_pBE3-1
NCBI1781369	0	0	0	0	0	0	0	0	1	k__Bacteria;p__;c__;o__;f__;g__;s__uncultured_bacterium_gwa2_scaffold_32406
NCBI1781389	0	0	0	0	0	0	0	12	0	k__Bacteria;p__;c__;o__;f__;g__;s__uncultured_bacterium_gwa2_scaffold_5887
NCBI1781402	0	0	0	2	0	1	0	0	0	k__Bacteria;p__;c__;o__;f__;g__;s__uncultured_bacterium_gwa2_scaffold_8177
NCBI1781414	0	0	0	0	0	0	0	0	3	k__Bacteria;p__;c__;o__;f__;g__;s__uncultured_bacterium_gwb2_scaffold_16413
NCBI1781435	0	0	0	0	0	0	3	0	0	k__Bacteria;p__;c__;o__;f__;g__;s__uncultured_bacterium_gwb2_scaffold_6163
NCBI1783501	0	0	0	0	0	0	6	6	0	k__Bacteria;p__Bacillota;c__Bacilli;o__Bacillales;f__Bacillaceae;g__Bacillus;s__Bacillus_freudenreichii
NCBI1783515	0	0	0	0	0	0	283	541	348	k__Bacteria;p__Actinomycetota;c__Actinomycetes;o__Kitasatosporales;f__Streptomycetaceae;g__Streptomyces;s__Streptomyces_qaidamensis
NCBI1784	0	0	0	0	0	0	0	5	0	k__Bacteria;p__Actinomycetota;c__Actinomycetes;o__Mycobacteriales;f__Mycobacteriaceae;g__Mycobacterium;s__Mycobacterium_simiae
NCBI1789672	0	0	0	0	0	0	1313	1235	549	k__Bacteria;p__Pseudomonadota;c__Alphaproteobacteria;o__Rhodospirillales;f__Azospirillaceae;g__Skermanella;s__Skermanella_mucosa
NCBI1791	0	0	0	0	0	0	56	132	64	k__Bacteria;p__Actinomycetota;c__Actinomycetes;o__Mycobacteriales;f__Mycobacteriaceae;g__Mycolicibacterium;s__Mycolicibacterium_aurum
NCBI1792	0	0	0	0	0	0	5	5	0	k__Bacteria;p__Actinomycetota;c__Actinomycetes;o__Mycobacteriales;f__Mycobacteriaceae;g__Mycolicibacterium;s__Mycolicibacterium_chitae
NCBI1792307	0	0	0	0	0	0	9	0	5	k__Bacteria;p__Pseudomonadota;c__Alphaproteobacteria;o__Hyphomicrobiales;f__Boseaceae;g__Bosea;s__Bosea_sp._PAMC_26642
NCBI1793	0	0	0	0	0	0	26	0	13	k__Bacteria;p__Actinomycetota;c__Actinomycetes;o__Mycobacteriales;f__Mycobacteriaceae;g__Mycolicibacterium;s__Mycolicibacterium_fallax
NCBI1793722	0	0	0	0	0	0	14	12	0	k__Bacteria;p__Actinomycetota;c__Actinomycetes;o__Micrococcales;f__Microbacteriaceae;g__Curtobacterium;s__Curtobacterium_sp._9128
NCBI1794	0	0	0	0	0	0	1257	742	836	k__Bacteria;p__Actinomycetota;c__Actinomycetes;o__Mycobacteriales;f__Mycobacteriaceae;g__Mycolicibacterium;s__Mycolicibacterium_gadium
NCBI1795	0	0	0	0	0	0	164	74	57	k__Bacteria;p__Actinomycetota;c__Actinomycetes;o__Mycobacteriales;f__Mycobacteriaceae;g__Mycolicibacterium;s__Mycolicibacterium_neoaurum
NCBI1795630	0	0	0	0	0	0	7	6	0	k__Bacteria;p__Actinomycetota;c__Actinomycetes;o__Micrococcales;f__Microbacteriaceae;g__Frondihabitans;s__Frondihabitans_sp._PAMC_28766
NCBI1795631	0	0	0	0	0	0	0	10	13	k__Bacteria;p__Pseudomonadota;c__Betaproteobacteria;o__Burkholderiales;f__Comamonadaceae;g__Variovorax;s__Variovorax_sp._PAMC_28711
NCBI179636	0	0	18	0	0	616	0	198	502	k__Bacteria;p__Pseudomonadota;c__Betaproteobacteria;o__Burkholderiales;f__Comamonadaceae;g__Alicycliphilus;s__Alicycliphilus_denitrificans
NCBI1796606	0	0	0	0	0	0	0	302	383	k__Bacteria;p__Pseudomonadota;c__Betaproteobacteria;o__Burkholderiales;f__Burkholderiaceae;g__Cupriavidus;s__Cupriavidus_nantongensis
NCBI1796613	0	0	0	0	215	0	0	0	0	k__Bacteria;p__Bacteroidota;c__Bacteroidia;o__Bacteroidales;f__Bacteroidaceae;g__Bacteroides;s__Bacteroides_caecimuris
NCBI1796646	0	0	0	0	0	0	0	1	1	k__Bacteria;p__Bacteroidota;c__Bacteroidia;o__Bacteroidales;f__Muribaculaceae;g__Muribaculum;s__Muribaculum_intestinale
NCBI1796921	0	0	0	0	0	0	0	0	4	k__Bacteria;p__Verrucomicrobiota;c__Opitutae;o__Opitutales;f__Opitutaceae;g__Ereboglobus;s__Ereboglobus_luteus
NCBI1797	0	0	0	50	0	0	0	0	0	k__Bacteria;p__Actinomycetota;c__Actinomycetes;o__Mycobacteriales;f__Mycobacteriaceae;g__Mycolicibacterium;s__Mycolicibacterium_thermoresistibile
NCBI1798193	0	0	0	0	0	0	0	0	11	k__Bacteria;p__Pseudomonadota;c__Alphaproteobacteria;o__Sphingomonadales;f__Erythrobacteraceae;g__Erythrobacter;s__Erythrobacter_sp._HL-111
NCBI1798224	0	0	0	0	0	0	534	648	194	k__Bacteria;p__Actinomycetota;c__Actinomycetes;o__Jiangellales;f__Jiangellaceae;g__Jiangella;s__Jiangella_sp._DSM_45060
NCBI179879	0	0	0	0	0	0	0	0	67	k__Bacteria;p__Pseudomonadota;c__Betaproteobacteria;o__Burkholderiales;f__Burkholderiaceae;g__Burkholderia;s__Burkholderia_anthina
NCBI1798806	0	0	0	0	0	0	33	19	9	k__Archaea;p__Nitrososphaerota;c__Nitrososphaeria;o__Nitrososphaerales;f__Nitrososphaeraceae;g__Candidatus_Nitrosocosmicus;s__Candidatus_Nitrosocosmicus_franklandus
NCBI1799	0	0	0	0	0	0	11	0	0	k__Bacteria;p__Actinomycetota;c__Actinomycetes;o__Mycobacteriales;f__Mycobacteriaceae;g__Mycolicibacterium;s__Mycolicibacterium_aichiense
NCBI1800	0	0	0	0	0	0	35	41	21	k__Bacteria;p__Actinomycetota;c__Actinomycetes;o__Mycobacteriales;f__Mycobacteriaceae;g__Mycolicibacterium;s__Mycolicibacterium_chubuense
NCBI1801	0	0	0	0	0	151	14	4	5	k__Bacteria;p__Actinomycetota;c__Actinomycetes;o__Mycobacteriales;f__Mycobacteriaceae;g__Mycobacterium;s__Mycobacterium_diernhoferi
NCBI1802	0	0	0	0	0	0	0	71	0	k__Bacteria;p__Actinomycetota;c__Actinomycetes;o__Mycobacteriales;f__Mycobacteriaceae;g__Mycolicibacterium;s__Mycolicibacterium_farcinogenes
NCBI180230	0	0	0	0	0	0	0	0	3	k__Heunggongvirae;p__Peploviricota;c__Herviviricetes;o__Herpesvirales;f__Alloherpesviridae;g__Cyprinivirus;s__Cyprinid_herpesvirus_3
NCBI180282	20511	20021	18477	0	0	0	0	0	0	k__Bacteria;p__Pseudomonadota;c__Betaproteobacteria;o__Burkholderiales;f__Comamonadaceae;g__Delftia;s__Delftia_tsuruhatensis
NCBI1804	0	0	0	0	0	0	3040	4592	1626	k__Bacteria;p__Actinomycetota;c__Actinomycetes;o__Mycobacteriales;f__Mycobacteriaceae;g__Mycolicibacterium;s__Mycolicibacterium_gilvum
NCBI1804986	0	0	0	0	0	0	355	142	151	k__Bacteria;p__Actinomycetota;c__Actinomycetes;o__Pseudonocardiales;f__Pseudonocardiaceae;g__Amycolatopsis;s__Amycolatopsis_albispora
NCBI1805827	0	0	0	0	0	0	11371	11713	8237	k__Bacteria;p__Actinomycetota;c__Actinomycetes;o__Mycobacteriales;f__Nocardiaceae;g__Rhodococcus;s__Rhodococcus_sp._MTM3W5.2
NCBI1806508	0	0	0	0	0	0	1	7	16	k__Bacteria;p__Chloroflexota;c__Ardenticatenia;o__Ardenticatenales;f__Ardenticatenaceae;g__Candidatus_Promineofilum;s__Candidatus_Promineofilum_breve
NCBI180957	0	0	0	0	90	0	0	0	0	k__Bacteria;p__Pseudomonadota;c__Gammaproteobacteria;o__Enterobacterales;f__Pectobacteriaceae;g__Pectobacterium;s__Pectobacterium_brasiliense
NCBI1810	0	0	0	0	0	0	0	8	0	k__Bacteria;p__Actinomycetota;c__Actinomycetes;o__Mycobacteriales;f__Mycobacteriaceae;g__Mycolicibacterium;s__Mycolicibacterium_vaccae
NCBI1810504	0	0	0	0	0	0	15	0	0	k__Bacteria;p__Pseudomonadota;c__Gammaproteobacteria;o__Immundisolibacterales;f__Immundisolibacteraceae;g__Immundisolibacter;s__Immundisolibacter_cernigliae
NCBI1810940	0	0	0	0	0	0	0	1	0	k__Viruses;p__;c__Naldaviricetes;o__Lefavirales;f__Baculoviridae;g__Alphabaculovirus;s__Spilosoma_obliqua_nucleopolyhedrosis_virus
NCBI1812480	0	0	0	92	0	0	510	875	449	k__Bacteria;p__Actinomycetota;c__Actinomycetes;o__Kitasatosporales;f__Streptomycetaceae;g__Streptomyces;s__Streptomyces_sp._fd1-xmd
NCBI1813871	0	0	0	0	0	0	0	1	7	k__Bacteria;p__Bacteroidota;c__Chitinophagia;o__Chitinophagales;f__Chitinophagaceae;g__Panacibacter;s__Panacibacter_ginsenosidivorans
NCBI1813879	0	0	0	0	0	0	0	0	11	k__Bacteria;p__Pseudomonadota;c__Alphaproteobacteria;o__Sphingomonadales;f__Sphingomonadaceae;g__Sphingomonas;s__Sphingomonas_panacisoli
NCBI1813880	0	0	0	0	0	0	0	11	0	k__Bacteria;p__Actinomycetota;c__Actinomycetes;o__Micrococcales;f__Intrasporangiaceae;g__Tetrasphaera;s__Tetrasphaera_sp._HKS02
NCBI181582	0	0	0	0	0	0	0	0	376	k__Bacteria;p__Actinomycetota;c__Actinomycetes;o__Frankiales;f__Frankiaceae;g__Frankia;s__uncultured_Frankia_sp.
NCBI1817965	0	0	0	0	0	0	715	786	346	k__Bacteria;p__Pseudomonadota;c__Alphaproteobacteria;o__Rhodospirillales;f__Azospirillaceae;g__Skermanella;s__Skermanella_rosea
NCBI182141	0	0	2	0	0	0	0	0	0	k__Bacteria;p__Pseudomonadota;c__Gammaproteobacteria;o__Alteromonadales;f__Pseudoalteromonadaceae;g__Pseudoalteromonas;s__Pseudoalteromonas_prydzensis
NCBI1821625	0	0	0	0	0	0	724	164	569	k__Bacteria;p__Actinomycetota;c__Actinomycetes;o__Kitasatosporales;f__Streptomycetaceae;g__Streptomyces;s__Streptomyces_sp._VN1
NCBI1824	0	0	0	0	0	0	744	401	351	k__Bacteria;p__Actinomycetota;c__Actinomycetes;o__Mycobacteriales;f__Nocardiaceae;g__Nocardia;s__Nocardia_asteroides
NCBI182640	0	0	0	0	0	0	315	540	325	k__Bacteria;p__Actinomycetota;c__Actinomycetes;o__Propionibacteriales;f__Kribbellaceae;g__Kribbella;s__Kribbella_flavida
NCBI1826607	0	0	0	0	0	0	13	10	5	k__Bacteria;p__Pseudomonadota;c__Alphaproteobacteria;o__Rhodobacterales;f__Paracoccaceae;g__Silicimonas;s__Silicimonas_algicola
NCBI1826872	0	0	0	0	0	0	380	194	140	k__Archaea;p__Nitrososphaerota;c__Nitrososphaeria;o__Nitrososphaerales;f__Nitrososphaeraceae;g__Candidatus_Nitrosocosmicus;s__Candidatus_Nitrosocosmicus_hydrocola
NCBI182710	0	0	0	0	0	0	5	1	2	k__Bacteria;p__Bacillota;c__Bacilli;o__Bacillales;f__Bacillaceae;g__Oceanobacillus;s__Oceanobacillus_iheyensis
NCBI1827285	0	0	0	0	0	187	0	0	0	k__Bacteria;p__Pseudomonadota;c__Gammaproteobacteria;o__Moraxellales;f__Moraxellaceae;g__Acinetobacter;s__Acinetobacter_sp._MYb10
NCBI1827469	0	0	0	0	0	0	500	511	1037	k__Bacteria;p__Pseudomonadota;c__Alphaproteobacteria;o__Caulobacterales;f__Caulobacteraceae;g__Brevundimonas;s__Brevundimonas_sp._GW460-12-10-14-LB2
NCBI1827580	0	0	0	0	0	0	238	495	585	k__Bacteria;p__Actinomycetota;c__Actinomycetes;o__Kitasatosporales;f__Streptomycetaceae;g__Streptomyces;s__Streptomyces_nigra
NCBI1828	0	0	0	0	0	0	11	5	12	k__Bacteria;p__Actinomycetota;c__Actinomycetes;o__Mycobacteriales;f__Nocardiaceae;g__Rhodococcus;s__Rhodococcus_fascians
NCBI182845	0	0	0	0	198	0	0	0	0	k__Fungi;p__Ascomycota;c__Sordariomycetes;o__Hypocreales;f__Nectriaceae;g__Calonectria;s__Calonectria_ilicicola
NCBI1829	0	0	0	0	0	0	0	0	13	k__Bacteria;p__Actinomycetota;c__Actinomycetes;o__Mycobacteriales;f__Nocardiaceae;g__Rhodococcus;s__Rhodococcus_rhodochrous
NCBI1830	0	0	0	146	0	0	0	16	0	k__Bacteria;p__Actinomycetota;c__Actinomycetes;o__Mycobacteriales;f__Nocardiaceae;g__Rhodococcus;s__Rhodococcus_ruber
NCBI1833	0	0	0	0	0	0	1157	163	22	k__Bacteria;p__Actinomycetota;c__Actinomycetes;o__Mycobacteriales;f__Nocardiaceae;g__Rhodococcus;s__Rhodococcus_erythropolis
NCBI1834519	0	0	0	0	0	0	0	2	0	k__Bacteria;p__Bacteroidota;c__Cytophagia;o__Cytophagales;f__Spirosomaceae;g__Fibrella;s__Fibrella_sp._ES10-3-2-2
NCBI1836	0	0	0	0	0	0	421	515	855	k__Bacteria;p__Actinomycetota;c__Actinomycetes;o__Pseudonocardiales;f__Pseudonocardiaceae;g__Saccharopolyspora;s__Saccharopolyspora_erythraea
NCBI1837283	0	0	0	175	0	0	0	0	0	k__Bacteria;p__Actinomycetota;c__Actinomycetes;o__Kitasatosporales;f__Streptomycetaceae;g__Streptomyces;s__Streptomyces_sp._S8
NCBI183795	0	0	0	0	0	87	0	0	0	k__Bacteria;p__Pseudomonadota;c__Gammaproteobacteria;o__Pseudomonadales;f__Pseudomonadaceae;g__Pseudomonas;s__Pseudomonas_mediterranea
NCBI1838286	0	0	0	0	0	0	20	4	15	k__Bacteria;p__Verrucomicrobiota;c__Opitutae;o__Opitutales;f__Opitutaceae;g__Lacunisphaera;s__Lacunisphaera_limnophila
NCBI1839798	0	0	0	0	0	0	110	94	0	k__Bacteria;p__Bacillota;c__Bacilli;o__Bacillales;f__Bacillaceae;g__Bacillus;s__Bacillus_sp._FDAARGOS_235
NCBI1841249	0	0	0	0	0	0	9	57	99	k__Bacteria;p__Actinomycetota;c__Actinomycetes;o__Kitasatosporales;f__Streptomycetaceae;g__Streptomyces;s__Streptomyces_sp._RTd22
NCBI1842533	0	0	0	0	0	0	0	73	0	k__Bacteria;p__Pseudomonadota;c__Betaproteobacteria;o__Burkholderiales;f__Comamonadaceae;g__Acidovorax;s__Acidovorax_sp._RAC01
NCBI1842534	0	0	0	0	0	0	11	11	0	k__Bacteria;p__Pseudomonadota;c__Alphaproteobacteria;o__Hyphomicrobiales;f__Rhizobiaceae;g__Sinorhizobium;s__Sinorhizobium_sp._RAC02
NCBI1842537	0	0	0	0	0	0	0	9	0	k__Bacteria;p__Pseudomonadota;c__Betaproteobacteria;o__Burkholderiales;f__Comamonadaceae;g__Hydrogenophaga;s__Hydrogenophaga_sp._RAC07
NCBI1842539	0	0	0	0	0	0	8	8	10	k__Bacteria;p__Pseudomonadota;c__Alphaproteobacteria;o__Hyphomicrobiales;f__Boseaceae;g__Bosea;s__Bosea_sp._RAC05
NCBI1842540	0	0	1	61	37	22	0	0	0	k__Bacteria;p__Pseudomonadota;c__Betaproteobacteria;o__Nitrosomonadales;f__Sterolibacteriaceae;g__Methyloversatilis;s__Methyloversatilis_sp._RAC08
NCBI1842727	0	0	0	85	0	94	0	16	41	k__Bacteria;p__Pseudomonadota;c__Betaproteobacteria;o__Burkholderiales;f__Comamonadaceae;g__Rhodoferax;s__Rhodoferax_koreense
NCBI1843368	0	0	0	0	0	0	0	286	196	k__Bacteria;p__Pseudomonadota;c__Alphaproteobacteria;o__Sphingomonadales;f__Sphingomonadaceae;g__Sphingobium;s__Sphingobium_sp._RAC03
NCBI1848900	0	0	0	0	0	0	0	0	35	k__Bacteria;p__Actinomycetota;c__Actinomycetes;o__Kitasatosporales;f__Streptomycetaceae;g__Streptomyces;s__Streptomyces_sp._ST1015
NCBI1849032	0	0	0	0	0	0	1181	1469	868	k__Bacteria;p__Actinomycetota;c__Actinomycetes;o__Micrococcales;f__Micrococcaceae;g__Arthrobacter;s__Arthrobacter_sp._U41
NCBI184914	0	0	0	0	0	0	776	544	436	k__Bacteria;p__Myxococcota;c__Myxococcia;o__Myxococcales;f__Myxococcaceae;g__Corallococcus;s__Corallococcus_coralloides
NCBI1849581	0	0	0	0	0	0	0	0	1	k__Bacteria;p__Pseudomonadota;c__Gammaproteobacteria;o__Xanthomonadales;f__Rhodanobacteraceae;g__Dyella;s__Dyella_caseinilytica
NCBI1849967	0	0	0	0	0	0	28	15	15	k__Bacteria;p__Actinomycetota;c__Actinomycetes;o__Kitasatosporales;f__Streptomycetaceae;g__Streptomyces;s__Streptomyces_sp._SAT1
NCBI1850238	0	0	0	0	0	0	1278	954	2624	k__Bacteria;p__Pseudomonadota;c__Alphaproteobacteria;o__Sphingomonadales;f__Sphingomonadaceae;g__Rhizorhabdus;s__Rhizorhabdus_dicambivorans
NCBI1850250	0	0	0	0	0	0	325	0	142	k__Bacteria;p__Pseudomonadota;c__Alphaproteobacteria;o__Rhodobacterales;f__Paracoccaceae;g__Rhodobacter;s__Rhodobacter_sp._LPB0142
NCBI1850374	1	0	0	0	0	0	7	0	0	k__Bacteria;p__Pseudomonadota;c__Alphaproteobacteria;o__Hyphomicrobiales;f__Xanthobacteraceae;g__Ancylobacter;s__Ancylobacter_sp._TS-1
NCBI1851167	0	0	0	0	0	0	142	54	187	k__Bacteria;p__Actinomycetota;c__Actinomycetes;o__Kitasatosporales;f__Streptomycetaceae;g__Streptomyces;s__Streptomyces_sp._11-1-2
NCBI1851395	0	0	0	0	0	0	0	6	0	k__Bacteria;p__Actinomycetota;c__Actinomycetes;o__Actinomycetales;f__Actinomycetaceae;g__Actinomyces;s__Actinomyces_sp._Chiba101
NCBI1851505	0	0	0	0	0	0	1	0	0	k__Bacteria;p__Cyanobacteriota;c__Cyanophyceae;o__Synechococcales;f__Prochlorococcaceae;g__Cyanobium;s__Cyanobium_sp._NIES-981
NCBI1851544	0	0	0	0	342	0	0	0	0	k__Bacteria;p__Pseudomonadota;c__Betaproteobacteria;o__Burkholderiales;f__Alcaligenaceae;g__Orrella;s__Orrella_dioscoreae
NCBI1852	0	0	0	0	0	0	11	11	0	k__Bacteria;p__Actinomycetota;c__Actinomycetes;o__Pseudonocardiales;f__Pseudonocardiaceae;g__Saccharomonospora;s__Saccharomonospora_viridis
NCBI1853130	0	0	0	0	0	0	41	8	68	k__Bacteria;p__Pseudomonadota;c__Gammaproteobacteria;o__Pseudomonadales;f__Pseudomonadaceae;g__Pseudomonas;s__Pseudomonas_silesiensis
NCBI1853276	0	0	0	15	0	0	0	0	0	k__Bacteria;p__Pseudomonadota;c__Betaproteobacteria;o__Neisseriales;f__Neisseriaceae;g__Neisseria;s__Neisseria_weixii
NCBI185366	0	0	0	0	0	0	3	0	0	k__Fungi;p__Basidiomycota;c__Ustilaginomycetes;o__Ustilaginales;f__Ustilaginaceae;g__Ustilago;s__Ustilago_esculenta
NCBI1854057	0	0	0	0	0	0	407	211	416	k__Bacteria;p__Pseudomonadota;c__Alphaproteobacteria;o__Hyphomicrobiales;f__Phyllobacteriaceae;g__Mesorhizobium;s__Mesorhizobium_sp._AA22
NCBI1854574	0	0	0	0	0	0	0	24	0	k__Bacteria;p__Actinomycetota;c__Actinomycetes;o__Kitasatosporales;f__Streptomycetaceae;g__Streptomyces;s__Streptomyces_huasconensis
NCBI1855352	0	0	0	0	0	0	0	0	12	k__Bacteria;p__Actinomycetota;c__Actinomycetes;o__Kitasatosporales;f__Streptomycetaceae;g__Streptomyces;s__Streptomyces_sp._TLI_053
NCBI1855380	0	0	0	0	0	0	23	0	0	k__Bacteria;p__Pseudomonadota;c__Gammaproteobacteria;o__Pseudomonadales;f__Pseudomonadaceae;g__Pseudomonas;s__Pseudomonas_sp._Z003-0.4C(8344-21)
NCBI1855519	0	0	0	0	0	0	201	0	0	k__Bacteria;p__Pseudomonadota;c__Alphaproteobacteria;o__Sphingomonadales;f__Sphingomonadaceae;g__Sphingobium;s__Sphingobium_sp._EP60837
NCBI1855875	0	0	0	0	0	23	0	0	0	k__Bacteria;p__Pseudomonadota;c__Gammaproteobacteria;o__Chromatiales;f__Ectothiorhodospiraceae;g__Spiribacter;s__Spiribacter_roseus
NCBI1855912	0	0	0	0	0	0	840	1178	1166	k__Bacteria;p__Acidobacteriota;c__Vicinamibacteria;o__Vicinamibacterales;f__Vicinamibacteraceae;g__Luteitalea;s__Luteitalea_pratensis
NCBI185642	0	0	0	0	0	0	13	24	18	k__Bacteria;p__Actinomycetota;c__Actinomycetes;o__Mycobacteriales;f__Mycobacteriaceae;g__Mycobacterium;s__Mycobacterium_parmense
NCBI1856685	0	0	0	0	0	0	12	57	32	k__Bacteria;p__Pseudomonadota;c__Gammaproteobacteria;o__Pseudomonadales;f__Pseudomonadaceae;g__Pseudomonas;s__Pseudomonas_sp._TCU-HL1
NCBI1858	0	0	0	0	0	0	10	0	0	k__Bacteria;p__Actinomycetota;c__Actinomycetes;o__Frankiales;f__Frankiaceae;g__Frankia;s__Frankia_sp._ArI3
NCBI1858805	0	0	0	0	0	0	2	0	0	k__Fungi;p__Basidiomycota;c__Dacrymycetes;o__Dacrymycetales;f__Dacrymycetaceae;g__Dacryopinax;s__Dacryopinax_primogenitus
NCBI1859	0	0	0	0	0	0	10	25	0	k__Bacteria;p__Actinomycetota;c__Actinomycetes;o__Frankiales;f__Frankiaceae;g__Frankia;s__Frankia_alni
NCBI1860122	0	1	0	0	0	0	0	0	0	k__Bacteria;p__Pseudomonadota;c__Gammaproteobacteria;o__Chromatiales;f__Halothiobacillaceae;g__Halothiobacillus;s__Halothiobacillus_sp._LS2
NCBI1861	0	0	0	0	0	0	8430	9419	6102	k__Bacteria;p__Actinomycetota;c__Actinomycetes;o__Geodermatophilales;f__Geodermatophilaceae;g__Geodermatophilus;s__Geodermatophilus_obscurus
NCBI1862950	0	0	0	0	9	0	0	23	12	k__Bacteria;p__Pseudomonadota;c__Alphaproteobacteria;o__Hyphomicrobiales;f__;g__;s__Rhizobiales_bacterium_NRL2
NCBI1866	0	0	0	0	0	0	292	781	27	k__Bacteria;p__Actinomycetota;c__Actinomycetes;o__Micromonosporales;f__Micromonosporaceae;g__Actinoplanes;s__Actinoplanes_missouriensis
NCBI1866325	0	0	0	0	0	0	0	0	237	k__Bacteria;p__Pseudomonadota;c__Alphaproteobacteria;o__Sphingomonadales;f__Sphingomonadaceae;g__Sphingopyxis;s__Sphingopyxis_sp._MG
NCBI1867	0	0	0	0	0	0	205	84	78	k__Bacteria;p__Actinomycetota;c__Actinomycetes;o__Micromonosporales;f__Micromonosporaceae;g__Actinoplanes;s__Actinoplanes_teichomyceticus
NCBI1867715	0	0	0	0	0	0	124	61	82	k__Bacteria;p__Pseudomonadota;c__Alphaproteobacteria;o__Hyphomicrobiales;f__Boseaceae;g__Bosea;s__Bosea_sp._Tri-49
NCBI1867719	0	0	0	0	0	0	334	304	187	k__Bacteria;p__Pseudomonadota;c__Alphaproteobacteria;o__Hyphomicrobiales;f__Phyllobacteriaceae;g__Phyllobacterium;s__Phyllobacterium_zundukense
NCBI1867796	0	0	0	0	0	0	2	6	3	k__Bacteria;p__Myxococcota;c__Myxococcia;o__Myxococcales;f__Archangiaceae;g__Vitiosangium;s__Vitiosangium_cumulatum
NCBI1867846	0	0	0	0	0	0	0	2	0	k__Bacteria;p__Pseudomonadota;c__Gammaproteobacteria;o__Legionellales;f__Legionellaceae;g__Legionella;s__Legionella_clemsonensis
NCBI1868589	0	0	0	0	0	0	0	4	11	k__Bacteria;p__Pseudomonadota;c__Alphaproteobacteria;o__Hyphomicrobiales;f__Phreatobacteraceae;g__Phreatobacter;s__Phreatobacter_cathodiphilus
NCBI1868827	0	0	0	0	0	0	0	249	0	k__Heunggongvirae;p__Uroviricota;c__Caudoviricetes;o__;f__;g__;s__Bacillus_phage_vB_BtS_BMBtp15
NCBI1869227	0	0	0	0	0	0	210	889	367	k__Bacteria;p__;c__;o__;f__;g__;s__bacterium
NCBI1870819	0	0	0	0	0	0	0	1	0	k__Bacteria;p__Bacillota;c__Bacilli;o__Bacillales;f__Paenibacillaceae;g__Paenibacillus;s__Paenibacillus_sp._BIHB4019
NCBI1870820	0	0	0	0	0	0	3	0	0	k__Bacteria;p__Bacillota;c__Bacilli;o__Bacillales;f__Paenibacillaceae;g__Paenibacillus;s__Paenibacillus_ihbetae
NCBI1871046	0	0	0	0	0	0	1669	0	0	k__Bacteria;p__Pseudomonadota;c__Alphaproteobacteria;o__Hyphomicrobiales;f__Phyllobacteriaceae;g__Phyllobacterium;s__Phyllobacterium_sp.
NCBI1871072	0	0	0	0	0	0	11	26	0	k__Bacteria;p__Actinomycetota;c__Actinomycetes;o__Propionibacteriales;f__Nocardioidaceae;g__;s__Nocardioidaceae_bacterium
NCBI187137	0	0	0	0	0	0	0	0	1	k__Bacteria;p__Deinococcota;c__Deinococci;o__Thermales;f__Thermaceae;g__Oceanithermus;s__Oceanithermus_profundus
NCBI1872427	0	0	0	174	0	135	0	0	0	k__Bacteria;p__Pseudomonadota;c__Gammaproteobacteria;o__Oceanospirillales;f__Alcanivoracaceae;g__Alcanivorax;s__Alcanivorax_sp.
NCBI1872627	0	0	0	0	0	0	110	0	0	k__Bacteria;p__Myxococcota;c__Myxococcia;o__Myxococcales;f__Archangiaceae;g__Archangium;s__Archangium_sp.
NCBI1872664	0	0	0	0	0	0	0	0	11	k__Bacteria;p__Actinomycetota;c__Actinomycetes;o__Micrococcales;f__Dermatophilaceae;g__Austwickia;s__Austwickia_sp.
NCBI187303	0	0	0	0	0	0	0	5	3	k__Bacteria;p__Pseudomonadota;c__Alphaproteobacteria;o__Hyphomicrobiales;f__Methylocystaceae;g__Methylocystis;s__Methylocystis_sp._SC2
NCBI187304	0	0	0	0	0	0	0	0	20	k__Bacteria;p__Pseudomonadota;c__Alphaproteobacteria;o__Hyphomicrobiales;f__Stappiaceae;g__Roseibium;s__Roseibium_aggregatum
NCBI1873425	0	0	0	0	0	0	1	0	0	k__Bacteria;p__Bacillota;c__Bacilli;o__Bacillales;f__Paenibacillaceae;g__Paenibacillus;s__Paenibacillus_tritici
NCBI1873716	0	0	0	0	0	0	0	0	7	k__Bacteria;p__Pseudomonadota;c__Alphaproteobacteria;o__Hyphomonadales;f__Hyphomonadaceae;g__Hyphomonas;s__Hyphomonas_sp._CACIAM_19H1
NCBI1874	0	0	0	0	0	0	0	154	0	k__Bacteria;p__Actinomycetota;c__Actinomycetes;o__Micromonosporales;f__Micromonosporaceae;g__Micromonospora;s__Micromonospora_chalcea
NCBI1874061	0	0	0	0	0	0	0	0	82	k__Bacteria;p__Pseudomonadota;c__Alphaproteobacteria;o__Sphingomonadales;f__Sphingomonadaceae;g__Sphingopyxis;s__Sphingopyxis_sp._EG6
NCBI1877	0	0	0	0	0	0	302	412	275	k__Bacteria;p__Actinomycetota;c__Actinomycetes;o__Micromonosporales;f__Micromonosporaceae;g__Micromonospora;s__Micromonospora_echinospora
NCBI1879023	0	0	0	0	0	0	681	617	352	k__Bacteria;p__Actinomycetota;c__Actinomycetes;o__Mycobacteriales;f__Mycobacteriaceae;g__Mycobacterium;s__Mycobacterium_sp._djl-10
NCBI1881	0	0	0	0	0	0	55	89	92	k__Bacteria;p__Actinomycetota;c__Actinomycetes;o__Micromonosporales;f__Micromonosporaceae;g__Micromonospora;s__Micromonospora_viridifaciens
NCBI1881016	0	0	0	29	41	0	0	0	0	k__Bacteria;p__Pseudomonadota;c__Betaproteobacteria;o__Burkholderiales;f__Alcaligenaceae;g__Achromobacter;s__Achromobacter_sp._MFA1_R4
NCBI1881017	0	0	0	0	0	136	0	0	0	k__Bacteria;p__Pseudomonadota;c__Gammaproteobacteria;o__Pseudomonadales;f__Pseudomonadaceae;g__Pseudomonas;s__Pseudomonas_sp._7SR1
NCBI1881022	0	0	0	0	0	0	0	205	236	k__Bacteria;p__Actinomycetota;c__Actinomycetes;o__Kitasatosporales;f__Streptomycetaceae;g__Streptomyces;s__Streptomyces_sp._2114.2
NCBI1881061	0	0	0	0	0	0	4	7	4	k__Bacteria;p__Pseudomonadota;c__Alphaproteobacteria;o__Hyphomicrobiales;f__Stappiaceae;g__Stappia;s__Stappia_sp._ES.058
NCBI1882219	0	0	0	0	0	0	1124	0	0	k__Bacteria;p__Actinomycetota;c__Actinomycetes;o__Mycobacteriales;f__Mycobacteriaceae;g__Mycobacterium;s__Mycobacterium_sp._PO1
NCBI1882682	0	0	0	0	0	0	38681	39165	30621	k__Bacteria;p__Pseudomonadota;c__Alphaproteobacteria;o__Hyphomicrobiales;f__Methylobacteriaceae;g__Microvirga;s__Microvirga_ossetica
NCBI1882747	0	0	0	0	13	0	83	74	9	k__Bacteria;p__Pseudomonadota;c__Alphaproteobacteria;o__Hyphomicrobiales;f__Nitrobacteraceae;g__Afipia;s__Afipia_sp._GAS231
NCBI1882749	0	0	0	0	0	0	85	98	180	k__Bacteria;p__Verrucomicrobiota;c__Opitutae;o__Opitutales;f__Opitutaceae;g__Opitutus;s__Opitutus_sp._GAS368
NCBI1882757	0	0	0	0	0	0	56	111	72	k__Bacteria;p__Actinomycetota;c__Actinomycetes;o__Kitasatosporales;f__Streptomycetaceae;g__Streptomyces;s__Streptomyces_sp._3214.6
NCBI1885	0	0	0	0	0	0	14	0	0	k__Bacteria;p__Actinomycetota;c__Actinomycetes;o__Kitasatosporales;f__Streptomycetaceae;g__Streptomyces;s__Streptomyces_actuosus
NCBI1885025	0	0	0	0	0	0	0	0	30	k__Bacteria;p__Pseudomonadota;c__Alphaproteobacteria;o__Hyphomicrobiales;f__Pleomorphomonadaceae;g__Pleomorphomonas;s__Pleomorphomonas_sp._SM30
NCBI188770	0	0	0	0	0	0	66	0	0	k__Bacteria;p__Actinomycetota;c__Actinomycetes;o__Kitasatosporales;f__Streptomycetaceae;g__Streptomyces;s__Streptomyces_koyangensis
NCBI1888	0	0	0	0	0	0	116	71	73	k__Bacteria;p__Actinomycetota;c__Actinomycetes;o__Kitasatosporales;f__Streptomycetaceae;g__Streptomyces;s__Streptomyces_albus
NCBI1889	0	0	0	0	0	0	23	351	32	k__Bacteria;p__Actinomycetota;c__Actinomycetes;o__Kitasatosporales;f__Streptomycetaceae;g__Streptomyces;s__Streptomyces_ambofaciens
NCBI188908	0	6	0	0	0	0	0	0	0	k__Bacteria;p__Pseudomonadota;c__Gammaproteobacteria;o__Oceanospirillales;f__Oceanospirillaceae;g__Oleispira;s__Oleispira_antarctica
NCBI1890	0	0	0	0	0	0	0	45	0	k__Bacteria;p__Actinomycetota;c__Actinomycetes;o__Kitasatosporales;f__Streptomycetaceae;g__Streptomyces;s__Streptomyces_antibioticus
NCBI1890302	0	0	0	0	0	0	44	20	8	k__Bacteria;p__Bacillota;c__Bacilli;o__Bacillales;f__Bacillaceae;g__Bacillus;s__Bacillus_wiedmannii
NCBI1891094	0	0	0	41	0	0	0	0	0	k__Bacteria;p__Pseudomonadota;c__Betaproteobacteria;o__Burkholderiales;f__Burkholderiaceae;g__Pandoraea;s__Pandoraea_fibrosis
NCBI1891238	0	0	1	0	0	123	495	314	406	k__Bacteria;p__Pseudomonadota;c__Betaproteobacteria;o__Burkholderiales;f__;g__;s__Burkholderiales_bacterium
NCBI1891241	0	0	0	0	0	0	20	8	32	k__Bacteria;p__Pseudomonadota;c__Betaproteobacteria;o__;f__;g__;s__Betaproteobacteria_bacterium
NCBI1892	0	0	0	0	0	0	652	230	140	k__Bacteria;p__Actinomycetota;c__Actinomycetes;o__Kitasatosporales;f__Streptomycetaceae;g__Streptomyces;s__Streptomyces_anulatus
NCBI1892404	0	0	0	0	0	0	0	46	0	k__Bacteria;p__Bacillota;c__Bacilli;o__Bacillales;f__Bacillaceae;g__Bacillus;s__Bacillus_sp._ABP14
NCBI1892855	0	0	0	0	0	5	69	72	149	k__Bacteria;p__Pseudomonadota;c__Alphaproteobacteria;o__Sphingomonadales;f__Sphingosinicellaceae;g__Sphingosinicella;s__Sphingosinicella_sp._BN140058
NCBI1893	0	0	0	0	0	0	25	44	36	k__Bacteria;p__Actinomycetota;c__Actinomycetes;o__Kitasatosporales;f__Streptomycetaceae;g__Streptomyces;s__Streptomyces_atratus
NCBI189381	0	0	0	0	0	0	138	168	63	k__Bacteria;p__Bacillota;c__Bacilli;o__Bacillales;f__Bacillaceae;g__Rossellomorea;s__Rossellomorea_marisflavi
NCBI1894	0	0	0	0	0	0	416	0	0	k__Bacteria;p__Actinomycetota;c__Actinomycetes;o__Kitasatosporales;f__Streptomycetaceae;g__Kitasatospora;s__Kitasatospora_aureofaciens
NCBI189426	0	0	0	0	0	0	7	1	1	k__Bacteria;p__Bacillota;c__Bacilli;o__Bacillales;f__Paenibacillaceae;g__Paenibacillus;s__Paenibacillus_odorifer
NCBI189540	0	0	0	0	0	0	59	0	224	k__Bacteria;p__Actinomycetota;c__Actinomycetes;o__Mycobacteriales;f__Nocardiaceae;g__Nocardia;s__Nocardia_pseudovaccinii
NCBI1896961	0	0	0	0	0	0	11	0	0	k__Bacteria;p__Actinomycetota;c__Actinomycetes;o__Pseudonocardiales;f__Pseudonocardiaceae;g__Amycolatopsis;s__Amycolatopsis_sp._AA4
NCBI1897061	0	0	0	0	0	0	0	26	0	k__Bacteria;p__Actinomycetota;c__Actinomycetes;o__Micrococcales;f__Microbacteriaceae;g__Cryobacterium;s__Cryobacterium_sp._SO1
NCBI1898203	0	50	0	0	0	0	0	0	0	k__Bacteria;p__Bacillota;c__Clostridia;o__Eubacteriales;f__Lachnospiraceae;g__;s__Lachnospiraceae_bacterium
NCBI1901	0	0	0	0	0	0	0	9	20	k__Bacteria;p__Actinomycetota;c__Actinomycetes;o__Kitasatosporales;f__Streptomycetaceae;g__Streptomyces;s__Streptomyces_clavuligerus
NCBI190148	0	0	0	0	0	0	470	364	199	k__Bacteria;p__Pseudomonadota;c__Alphaproteobacteria;o__Hyphomicrobiales;f__Nitrobacteraceae;g__Bradyrhizobium;s__Bradyrhizobium_paxllaeri
NCBI1902	0	0	0	0	0	0	662	722	0	k__Bacteria;p__Actinomycetota;c__Actinomycetes;o__Kitasatosporales;f__Streptomycetaceae;g__Streptomyces;s__Streptomyces_coelicolor
NCBI1903186	0	0	0	0	0	0	0	0	5	k__Bacteria;p__Actinomycetota;c__Actinomycetes;o__Micrococcales;f__Dermabacteraceae;g__Brachybacterium;s__Brachybacterium_sp._P6-10-X1
NCBI1903704	0	0	0	0	0	0	6	7	3	k__Bacteria;p__Bacillota;c__Bacilli;o__Bacillales;f__Alicyclobacillaceae;g__Tumebacillus;s__Tumebacillus_avium
NCBI1904616	0	0	0	0	0	0	51	0	34	k__Bacteria;p__Actinomycetota;c__Actinomycetes;o__Kitasatosporales;f__Streptomycetaceae;g__Streptomyces;s__Streptomyces_fodineus
NCBI1904640	0	0	0	24	25	0	94	97	200	k__Bacteria;p__Pseudomonadota;c__Betaproteobacteria;o__;f__;g__;s__Betaproteobacteria_bacterium_GR16-43
NCBI1904944	0	0	0	0	0	0	29	20	137	k__Bacteria;p__Pseudomonadota;c__Gammaproteobacteria;o__Xanthomonadales;f__Xanthomonadaceae;g__Stenotrophomonas;s__Stenotrophomonas_sp._LM091
NCBI1905	0	0	0	0	0	0	0	57	45	k__Bacteria;p__Actinomycetota;c__Actinomycetes;o__Kitasatosporales;f__Streptomycetaceae;g__Streptomyces;s__Streptomyces_exfoliatus
NCBI1905847	7	0	0	0	0	0	47	13	0	k__Bacteria;p__Actinomycetota;c__Actinomycetes;o__Micrococcales;f__Microbacteriaceae;g__Curtobacterium;s__Curtobacterium_sp._BH-2-1-1
NCBI1906	0	0	0	0	0	0	0	135	0	k__Bacteria;p__Actinomycetota;c__Actinomycetes;o__Kitasatosporales;f__Streptomycetaceae;g__Streptomyces;s__Streptomyces_fradiae
NCBI1906272	0	0	0	0	0	0	75	67	19	k__Bacteria;p__Bacillota;c__Bacilli;o__Bacillales;f__Paenibacillaceae;g__Paenibacillus;s__Paenibacillus_sp._JZ16
NCBI1906273	0	0	0	0	0	0	333	0	0	k__Bacteria;p__Actinomycetota;c__Actinomycetes;o__Micrococcales;f__Promicromonosporaceae;g__Cellulosimicrobium;s__Cellulosimicrobium_sp._JZ28
NCBI1906274	0	0	0	0	0	0	0	0	16	k__Bacteria;p__Actinomycetota;c__Actinomycetes;o__Micrococcales;f__Microbacteriaceae;g__Microbacterium;s__Microbacterium_sp._JZ31
NCBI1906741	151	195	154	58209	64513	52624	17	0	0	k__Bacteria;p__Pseudomonadota;c__Betaproteobacteria;o__Neisseriales;f__Chromobacteriaceae;g__Jeongeupia;s__Jeongeupia_sp._USM3
NCBI1906742	0	0	0	0	0	0	0	13	14	k__Bacteria;p__Actinomycetota;c__Actinomycetes;o__Micrococcales;f__Microbacteriaceae;g__Microbacterium;s__Microbacterium_sp._BH-3-3-3
NCBI190721	0	0	0	1839	0	0	0	0	179	k__Bacteria;p__Pseudomonadota;c__Betaproteobacteria;o__Burkholderiales;f__Burkholderiaceae;g__Ralstonia;s__Ralstonia_insidiosa
NCBI1908	0	0	0	0	0	0	1599	946	881	k__Bacteria;p__Actinomycetota;c__Actinomycetes;o__Kitasatosporales;f__Streptomycetaceae;g__Streptomyces;s__Streptomyces_globisporus
NCBI1909395	0	0	0	0	121	0	250	275	202	k__Bacteria;p__Actinomycetota;c__Actinomycetes;o__Streptosporangiales;f__Streptosporangiaceae;g__Nonomuraea;s__Nonomuraea_sp._ATCC_55076
NCBI1911	0	0	0	0	0	0	1151	432	438	k__Bacteria;p__Actinomycetota;c__Actinomycetes;o__Kitasatosporales;f__Streptomycetaceae;g__Streptomyces;s__Streptomyces_griseus
NCBI1911175	0	0	0	0	0	0	0	7	0	k__Bacteria;p__Actinomycetota;c__Actinomycetes;o__Pseudonocardiales;f__Pseudonocardiaceae;g__Amycolatopsis;s__Amycolatopsis_sp._BJA-103
NCBI1912	0	0	0	0	0	1163	819	368	800	k__Bacteria;p__Actinomycetota;c__Actinomycetes;o__Kitasatosporales;f__Streptomycetaceae;g__Streptomyces;s__Streptomyces_hygroscopicus
NCBI1913989	0	0	3	609	93	127	88	0	26	k__Bacteria;p__Pseudomonadota;c__Gammaproteobacteria;o__;f__;g__;s__Gammaproteobacteria_bacterium
NCBI1914	0	0	0	0	0	0	0	35	37	k__Bacteria;p__Actinomycetota;c__Actinomycetes;o__Kitasatosporales;f__Streptomycetaceae;g__Streptomyces;s__Streptomyces_lavendulae
NCBI1914461	1	0	0	0	0	0	15	0	0	k__Bacteria;p__Actinomycetota;c__Actinomycetes;o__Micromonosporales;f__Micromonosporaceae;g__Micromonospora;s__Micromonospora_terminaliae
NCBI1914471	0	0	0	490	2034	0	0	0	0	k__Bacteria;p__Pseudomonadota;c__Betaproteobacteria;o__Nitrosomonadales;f__Thiobacillaceae;g__Sulfuritortus;s__Sulfuritortus_calidifontis
NCBI1914525	0	0	0	0	0	0	107	0	0	k__Bacteria;p__Pseudomonadota;c__Alphaproteobacteria;o__Sphingomonadales;f__Sphingomonadaceae;g__Sphingopyxis;s__Sphingopyxis_sp._FD7
NCBI1914861	0	0	0	0	0	0	0	2	0	k__Bacteria;p__Pseudomonadota;c__Gammaproteobacteria;o__Enterobacterales;f__Enterobacteriaceae;g__Enterobacter;s__Enterobacter_sp._SA187
NCBI1914870	0	0	0	0	0	3	8	19	0	k__Bacteria;p__Pseudomonadota;c__Alphaproteobacteria;o__Kordiimonadales;f__;g__;s__Kordiimonadales_bacterium_IMCC3096
NCBI191495	0	0	0	0	0	0	2395	880	617	k__Bacteria;p__Actinomycetota;c__Thermoleophilia;o__Solirubrobacterales;f__Conexibacteraceae;g__Conexibacter;s__Conexibacter_woesei
NCBI1914992	0	0	0	0	0	0	70	79	185	k__Bacteria;p__Actinomycetota;c__Actinomycetes;o__Kitasatosporales;f__Streptomycetaceae;g__Streptomyces;s__Streptomyces_sp._DUT11
NCBI1915	0	0	0	0	0	0	15	0	41	k__Bacteria;p__Actinomycetota;c__Actinomycetes;o__Kitasatosporales;f__Streptomycetaceae;g__Streptomyces;s__Streptomyces_lincolnensis
NCBI1916	0	0	0	0	0	0	0	456	262	k__Bacteria;p__Actinomycetota;c__Actinomycetes;o__Kitasatosporales;f__Streptomycetaceae;g__Streptomyces;s__Streptomyces_lividans
NCBI191610	0	0	0	0	0	0	0	0	46	k__Bacteria;p__Actinomycetota;c__Actinomycetes;o__Mycobacteriales;f__Corynebacteriaceae;g__Corynebacterium;s__Corynebacterium_atypicum
NCBI1916293	0	0	0	0	0	0	4	0	0	k__Bacteria;p__Bdellovibrionota;c__Bdellovibrionia;o__Bdellovibrionales;f__Pseudobdellovibrionaceae;g__Bdellovibrio;s__Bdellovibrio_sp._qaytius
NCBI1916917	0	0	0	0	0	0	277	306	387	k__Bacteria;p__Actinomycetota;c__Actinomycetes;o__Micrococcales;f__Microbacteriaceae;g__Microbacterium;s__Microbacterium_sp._1.5R
NCBI1917218	0	0	0	632	662	0	57	0	0	k__Bacteria;p__Pseudomonadota;c__Betaproteobacteria;o__Rhodocyclales;f__Azonexaceae;g__Dechloromonas;s__Dechloromonas_sp.
NCBI191863	0	0	0	0	0	0	0	0	98	k__Bacteria;p__Verrucomicrobiota;c__Spartobacteria;o__Chthoniobacterales;f__Chthoniobacteraceae;g__Chthoniobacter;s__Chthoniobacter_flavus
NCBI192	0	0	0	0	0	0	12	43	57	k__Bacteria;p__Pseudomonadota;c__Alphaproteobacteria;o__Rhodospirillales;f__Azospirillaceae;g__Azospirillum;s__Azospirillum_brasilense
NCBI1920110	0	0	0	0	0	0	0	0	209	k__Bacteria;p__Pseudomonadota;c__Gammaproteobacteria;o__Enterobacterales;f__Enterobacteriaceae;g__Citrobacter;s__Citrobacter_sp._CFNIH10
NCBI1920667	0	0	0	0	0	0	0	68	0	k__Bacteria;p__Actinomycetota;c__Actinomycetes;o__Mycobacteriales;f__Mycobacteriaceae;g__Mycobacterium;s__Mycobacterium_sp._WY10
NCBI1920816	0	0	0	11739	0	0	0	0	0	k__Bacteria;p__Pseudomonadota;c__Betaproteobacteria;o__Neisseriales;f__Chromobacteriaceae;g__Chitiniphilus;s__Chitiniphilus_sp.
NCBI1921510	0	0	0	0	0	0	0	437	158	k__Bacteria;p__Pseudomonadota;c__Alphaproteobacteria;o__Sphingomonadales;f__Sphingomonadaceae;g__Tardibacter;s__Tardibacter_chloracetimidivorans
NCBI1922217	0	0	0	0	0	0	0	0	1	k__Bacteria;p__Pseudomonadota;c__Gammaproteobacteria;o__Enterobacterales;f__Erwiniaceae;g__Erwinia;s__Candidatus_Erwinia_haradaeae
NCBI1925428	0	0	0	0	0	0	6	0	0	k__Fungi;p__Basidiomycota;c__Cystobasidiomycetes;o__Cystobasidiales;f__Cystobasidiaceae;g__Cystobasidium;s__Cystobasidium_sp.
NCBI1926873	0	0	0	0	0	0	0	0	1826	k__Bacteria;p__Pseudomonadota;c__Gammaproteobacteria;o__Xanthomonadales;f__Xanthomonadaceae;g__;s__Xanthomonadaceae_bacterium
NCBI1928	0	0	0	0	0	0	394	0	255	k__Bacteria;p__Actinomycetota;c__Actinomycetes;o__Kitasatosporales;f__Streptomycetaceae;g__Streptomyces;s__Streptomyces_rochei
NCBI192843	0	0	0	12	0	0	0	0	0	k__Bacteria;p__Pseudomonadota;c__Betaproteobacteria;o__Burkholderiales;f__Comamonadaceae;g__Rhodoferax;s__Rhodoferax_ferrireducens
NCBI1929279	0	0	0	0	0	0	0	0	81	k__Bacteria;p__Myxococcota;c__Myxococcia;o__Myxococcales;f__Myxococcaceae;g__Myxococcus;s__Myxococcus_sp.
NCBI1929893	0	0	0	0	0	0	17	0	29	k__Fungi;p__Ascomycota;c__Sordariomycetes;o__Glomerellales;f__Plectosphaerellaceae;g__Plectosphaerella;s__Plectosphaerella_sp.
NCBI193	0	0	0	0	0	0	14	9	8	k__Bacteria;p__Pseudomonadota;c__Alphaproteobacteria;o__Rhodospirillales;f__Azospirillaceae;g__Azospirillum;s__Azospirillum_lipoferum
NCBI1930	0	0	0	0	0	0	0	0	682	k__Bacteria;p__Actinomycetota;c__Actinomycetes;o__Kitasatosporales;f__Streptomycetaceae;g__Streptomyces;s__Streptomyces_scabiei
NCBI1930275	0	0	0	0	0	0	4	0	0	k__Bacteria;p__Planctomycetota;c__;o__;f__;g__;s__Planctomycetes_bacterium_K23_9
NCBI1930532	0	39	0	0	0	0	0	0	0	k__Bacteria;p__Pseudomonadota;c__Gammaproteobacteria;o__Pseudomonadales;f__Pseudomonadaceae;g__Pseudomonas;s__Pseudomonas_sp._CC6-YY-74
NCBI1931	0	0	0	0	0	0	9622	6358	5119	k__Bacteria;p__Actinomycetota;c__Actinomycetes;o__Kitasatosporales;f__Streptomycetaceae;g__Streptomyces;s__Streptomyces_sp.
NCBI1932	0	0	0	0	0	0	16	0	18	k__Bacteria;p__Actinomycetota;c__Actinomycetes;o__Kitasatosporales;f__Streptomycetaceae;g__Streptomyces;s__Streptomyces_tendae
NCBI1933220	0	0	0	0	0	0	0	0	8	k__Bacteria;p__Bacteroidota;c__Sphingobacteriia;o__Sphingobacteriales;f__Sphingobacteriaceae;g__Sphingobacterium;s__Sphingobacterium_sp._B29
NCBI1933880	0	0	0	0	0	0	16	6	7	k__Bacteria;p__Actinomycetota;c__Actinomycetes;o__Micrococcales;f__Micrococcaceae;g__Glutamicibacter;s__Glutamicibacter_halophytocola
NCBI193462	0	0	0	112	0	0	26	55	14	k__Bacteria;p__Actinomycetota;c__Actinomycetes;o__Kitasatosporales;f__Streptomycetaceae;g__Streptomyces;s__Streptomyces_niveus
NCBI1935379	0	0	0	0	0	0	0	13	0	k__Bacteria;p__Actinomycetota;c__Actinomycetes;o__Micrococcales;f__Microbacteriaceae;g__Leucobacter;s__Leucobacter_muris
NCBI1936029	0	0	0	0	0	0	60	25	12	k__Bacteria;p__Actinomycetota;c__Actinomycetes;o__Mycobacteriales;f__Mycobacteriaceae;g__Mycobacterium;s__Mycobacterium_sp._MS1601
NCBI1936990	0	0	0	0	0	0	11	27	19	k__Bacteria;p__Nitrospirota;c__Nitrospiria;o__Nitrospirales;f__Nitrospiraceae;g__Nitrospira;s__Nitrospira_sp._KM1
NCBI1938604	1	3	1	29	89	0	0	0	0	k__Bacteria;p__Pseudomonadota;c__Betaproteobacteria;o__Neisseriales;f__Chromobacteriaceae;g__Aquaspirillum;s__Aquaspirillum_sp._LM1
NCBI1938605	0	0	0	0	0	0	0	41	9	k__Bacteria;p__Pseudomonadota;c__Alphaproteobacteria;o__Caulobacterales;f__Caulobacteraceae;g__Brevundimonas;s__Brevundimonas_sp._LM2
NCBI1938606	0	0	0	102	0	0	0	0	0	k__Bacteria;p__Pseudomonadota;c__Betaproteobacteria;o__Burkholderiales;f__Oxalobacteraceae;g__Janthinobacterium;s__Janthinobacterium_sp._LM6
NCBI1938607	0	0	0	0	0	0	58	83	66	k__Bacteria;p__Pseudomonadota;c__Alphaproteobacteria;o__Sphingomonadales;f__Sphingomonadaceae;g__Sphingomonas;s__Sphingomonas_sp._LM7
NCBI1940	0	0	0	0	0	0	522	763	354	k__Bacteria;p__Actinomycetota;c__Actinomycetes;o__Kitasatosporales;f__Streptomycetaceae;g__Streptomyces;s__Streptomyces_albireticuli
NCBI1940610	0	0	0	0	0	0	0	8	3	k__Bacteria;p__Pseudomonadota;c__Alphaproteobacteria;o__Hyphomicrobiales;f__Phreatobacteraceae;g__Phreatobacter;s__Phreatobacter_stygius
NCBI1940612	0	0	0	0	27	0	0	0	2	k__Bacteria;p__Pseudomonadota;c__Betaproteobacteria;o__Burkholderiales;f__Alcaligenaceae;g__Pigmentiphaga;s__Pigmentiphaga_aceris
NCBI1940636	0	0	0	0	0	0	1512	0	0	k__Bacteria;p__Pseudomonadota;c__Gammaproteobacteria;o__Pseudomonadales;f__Pseudomonadaceae;g__Pseudomonas;s__Pseudomonas_shirazica
NCBI1940690	0	0	0	82	0	0	0	0	5	k__Bacteria;p__Pseudomonadota;c__Gammaproteobacteria;o__Alteromonadales;f__Idiomarinaceae;g__Idiomarina;s__Idiomarina_andamanensis
NCBI1940790	0	0	0	0	0	0	0	0	46	k__Bacteria;p__Planctomycetota;c__Phycisphaerae;o__Sedimentisphaerales;f__Sedimentisphaeraceae;g__Sedimentisphaera;s__Sedimentisphaera_cyanobacteriorum
NCBI1945662	0	0	0	0	0	0	49	33	0	k__Bacteria;p__Pseudomonadota;c__Alphaproteobacteria;o__Rhodobacterales;f__Paracoccaceae;g__Paracoccus;s__Paracoccus_contaminans
NCBI194844	0	0	0	0	0	0	1936	0	0	k__Bacteria;p__Acidobacteriota;c__Terriglobia;o__Terriglobales;f__Acidobacteriaceae;g__;s__uncultured_Acidobacteriaceae_bacterium
NCBI194963	0	0	0	0	0	0	56	77	72	k__Bacteria;p__Pseudomonadota;c__Alphaproteobacteria;o__Hyphomicrobiales;f__Rhizobiaceae;g__Sinorhizobium;s__Sinorhizobium_americanum
NCBI1950	0	0	0	0	0	0	47	113	65	k__Bacteria;p__Actinomycetota;c__Actinomycetes;o__Kitasatosporales;f__Streptomycetaceae;g__Streptomyces;s__Streptomyces_peucetius
NCBI195105	0	0	0	53	0	0	116	250	0	k__Bacteria;p__Pseudomonadota;c__Alphaproteobacteria;o__Rhodobacterales;f__Paracoccaceae;g__Haematobacter;s__Haematobacter_massiliensis
NCBI1961	0	0	0	0	0	0	74	0	0	k__Bacteria;p__Actinomycetota;c__Actinomycetes;o__Kitasatosporales;f__Streptomycetaceae;g__Streptomyces;s__Streptomyces_virginiae
NCBI1961362	14	0	0	0	0	0	312	0	495	k__Bacteria;p__Pseudomonadota;c__Alphaproteobacteria;o__Sphingomonadales;f__Sphingomonadaceae;g__Sphingomonas;s__Sphingomonas_sp._NIC1
NCBI196162	0	0	0	0	0	0	404	526	285	k__Bacteria;p__Actinomycetota;c__Actinomycetes;o__Propionibacteriales;f__Nocardioidaceae;g__Nocardioides;s__Nocardioides_sp._JS614
NCBI196308	0	0	0	0	0	0	9	0	0	k__Bacteria;p__Cyanobacteriota;c__Cyanophyceae;o__Nostocales;f__Nostocaceae;g__Nostoc;s__Nostoc_sp._HK-01
NCBI1964449	0	0	0	0	0	0	30	16	35	k__Bacteria;p__Actinomycetota;c__Actinomycetes;o__Kitasatosporales;f__Streptomycetaceae;g__Streptomyces;s__Streptomyces_sp._3211
NCBI1964551	0	0	0	0	0	0	5	0	2	k__Fungi;p__Ascomycota;c__Leotiomycetes;o__Helotiales;f__Sclerotiniaceae;g__Botrytis;s__Botrytis_fragariae
NCBI1967289	0	0	0	0	0	0	0	0	9	k__Bacteria;p__Pseudomonadota;c__Alphaproteobacteria;o__Rhodobacterales;f__Roseobacteraceae;g__Oceanicola;s__Oceanicola_sp.
NCBI1969	0	0	0	0	0	0	288	315	168	k__Bacteria;p__Actinomycetota;c__Actinomycetes;o__Kitasatosporales;f__Streptomycetaceae;g__Streptomyces;s__Streptomyces_chartreusis
NCBI196914	0	2	0	0	0	0	393	209	155	k__Bacteria;p__Actinomycetota;c__Actinomycetes;o__Micromonosporales;f__Micromonosporaceae;g__Actinoplanes;s__Actinoplanes_friuliensis
NCBI1969806	0	0	0	0	0	0	0	0	17	k__Bacteria;p__Pseudomonadota;c__Alphaproteobacteria;o__Rhodospirillales;f__Acetobacteraceae;g__Acidibrevibacterium;s__Acidibrevibacterium_fodinaquatile
NCBI1969821	0	0	0	0	0	0	0	3	0	k__Bacteria;p__Pseudomonadota;c__Alphaproteobacteria;o__Hyphomicrobiales;f__Rhizobiaceae;g__Ciceribacter;s__Ciceribacter_thiooxidans
NCBI1971	0	0	0	0	0	0	50	17	0	k__Bacteria;p__Actinomycetota;c__Actinomycetes;o__Kitasatosporales;f__Streptomycetaceae;g__Streptomyces;s__Streptomyces_noursei
NCBI1972068	0	0	0	0	3635	0	0	0	0	k__Bacteria;p__Pseudomonadota;c__Gammaproteobacteria;o__Chromatiales;f__Thioalkalispiraceae;g__Sulfurivermis;s__Sulfurivermis_fontis
NCBI1972846	0	0	0	0	0	0	17	18	0	k__Bacteria;p__Actinomycetota;c__Actinomycetes;o__Kitasatosporales;f__Streptomycetaceae;g__Streptomyces;s__Streptomyces_sp._Sge12
NCBI197505	0	0	0	0	0	0	639	0	0	k__Bacteria;p__Pseudomonadota;c__Gammaproteobacteria;o__Chromatiales;f__Ectothiorhodospiraceae;g__;s__uncultured_Ectothiorhodospiraceae_bacterium
NCBI1977087	0	0	0	318	244	0	0	0	11	k__Bacteria;p__Pseudomonadota;c__;o__;f__;g__;s__Pseudomonadota_bacterium
NCBI1977088	0	0	0	0	0	0	0	0	34	k__Bacteria;p__Actinomycetota;c__Actinomycetes;o__Kitasatosporales;f__Streptomycetaceae;g__Streptomyces;s__Streptomyces_ficellus
NCBI1977852	0	0	0	4384	6122	4320	0	0	0	k__Bacteria;p__Pseudomonadota;c__Betaproteobacteria;o__Burkholderiales;f__Alcaligenaceae;g__Bordetella;s__Bordetella_sp._J329
NCBI1978231	0	0	0	0	0	0	6	4	20	k__Bacteria;p__Acidobacteriota;c__;o__;f__;g__;s__Acidobacteriota_bacterium
NCBI1978566	0	0	0	0	0	112	21	12	10	k__Bacteria;p__Actinomycetota;c__Actinomycetes;o__Micrococcales;f__Microbacteriaceae;g__Cryobacterium;s__Cryobacterium_sp._LW097
NCBI1979344	0	0	0	0	0	0	22	0	0	k__Bacteria;p__Bacteroidota;c__Flavobacteriia;o__Flavobacteriales;f__Flavobacteriaceae;g__Flavobacterium;s__Flavobacterium_sp._MDT1-60
NCBI1979527	0	0	0	0	0	0	0	0	45	k__Bacteria;p__Actinomycetota;c__Actinomycetes;o__Mycobacteriales;f__Corynebacteriaceae;g__Corynebacterium;s__Corynebacterium_kefirresidentii
NCBI1980001	0	0	0	0	0	0	253	0	0	k__Bacteria;p__Actinomycetota;c__Actinomycetes;o__Micrococcales;f__Promicromonosporaceae;g__Cellulosimicrobium;s__Cellulosimicrobium_sp._TH-20
NCBI198107	0	0	0	0	0	0	0	0	35	k__Bacteria;p__Pseudomonadota;c__Betaproteobacteria;o__Rhodocyclales;f__Zoogloeaceae;g__Azoarcus;s__Azoarcus_sp._CIB
NCBI198119	0	0	0	0	0	0	0	2	0	k__Bacteria;p__Bacillota;c__Bacilli;o__Bacillales;f__Paenibacillaceae;g__Paenibacillus;s__Paenibacillus_barcinonensis
NCBI1981880	0	0	0	0	0	1242	0	0	0	k__Bacteria;p__Pseudomonadota;c__Betaproteobacteria;o__Nitrosomonadales;f__Sterolibacteriaceae;g__Denitratisoma;s__Denitratisoma_sp._DHT3
NCBI1982042	0	0	0	0	0	0	8	0	0	k__Bacteria;p__Pseudomonadota;c__Alphaproteobacteria;o__Sphingomonadales;f__Erythrobacteraceae;g__Tsuneonella;s__Tsuneonella_mangrovi
NCBI1983305	0	0	0	0	0	0	0	2	0	k__Bacteria;p__Pseudomonadota;c__Gammaproteobacteria;o__Chromatiales;f__Woeseiaceae;g__;s__uncultured_Woeseiaceae_bacterium
NCBI198441	0	0	0	0	0	0	0	1655	0	k__Bacteria;p__Actinomycetota;c__Actinomycetes;o__Propionibacteriales;f__Nocardioidaceae;g__Nocardioides;s__uncultured_Nocardioides_sp.
NCBI1985254	0	0	0	0	0	0	19	0	0	k__Bacteria;p__Pseudomonadota;c__Gammaproteobacteria;o__Xanthomonadales;f__Xanthomonadaceae;g__Xanthomonas;s__Xanthomonas_phaseoli
NCBI198618	0	0	0	111	0	0	294	424	1053	k__Bacteria;p__Pseudomonadota;c__Gammaproteobacteria;o__Pseudomonadales;f__Pseudomonadaceae;g__Pseudomonas;s__Pseudomonas_umsongensis
NCBI198620	0	0	0	0	0	0	21	0	125	k__Bacteria;p__Pseudomonadota;c__Gammaproteobacteria;o__Pseudomonadales;f__Pseudomonadaceae;g__Pseudomonas;s__Pseudomonas_koreensis
NCBI1986952	0	0	0	0	0	0	12	13	9	k__Bacteria;p__Bacteroidota;c__Sphingobacteriia;o__Sphingobacteriales;f__Sphingobacteriaceae;g__;s__Sphingobacteriaceae_bacterium_GW460-11-11-14-LB5
NCBI1987369	0	0	0	0	28	0	0	0	0	k__Fungi;p__Ascomycota;c__Saccharomycetes;o__Saccharomycetales;f__Saccharomycetaceae;g__Saccharomyces;s__Saccharomyces_jurei
NCBI1987723	0	0	0	0	0	0	0	0	2	k__Bacteria;p__Pseudomonadota;c__Gammaproteobacteria;o__Cellvibrionales;f__Cellvibrionaceae;g__Cellvibrio;s__Cellvibrio_sp._PSBB006
NCBI1990687	0	0	0	0	0	0	31	24	0	k__Bacteria;p__Actinomycetota;c__Actinomycetes;o__Mycobacteriales;f__Nocardiaceae;g__Rhodococcus;s__Rhodococcus_oxybenzonivorans
NCBI1993	0	0	0	0	0	0	0	303	0	k__Bacteria;p__Actinomycetota;c__Actinomycetes;o__Streptosporangiales;f__Thermomonosporaceae;g__Actinomadura;s__Actinomadura_madurae
NCBI199591	0	0	0	0	0	0	0	134	0	k__Bacteria;p__Actinomycetota;c__Actinomycetes;o__Micrococcales;f__Brevibacteriaceae;g__Brevibacterium;s__Brevibacterium_luteolum
NCBI199596	0	0	0	0	0	0	0	0	2	k__Bacteria;p__Pseudomonadota;c__Alphaproteobacteria;o__Hyphomicrobiales;f__Beijerinckiaceae;g__Methylocella;s__Methylocella_silvestris
NCBI2001	0	0	1	0	0	0	8781	11853	11451	k__Bacteria;p__Actinomycetota;c__Actinomycetes;o__Streptosporangiales;f__Streptosporangiaceae;g__Streptosporangium;s__Streptosporangium_roseum
NCBI2002	0	0	0	0	0	0	45	0	0	k__Bacteria;p__Actinomycetota;c__Actinomycetes;o__Streptosporangiales;f__Streptosporangiaceae;g__Streptosporangium;s__Streptosporangium_amethystogenes
NCBI2003315	0	0	0	0	0	0	0	0	149	k__Bacteria;p__Pseudomonadota;c__Alphaproteobacteria;o__Sphingomonadales;f__Erythrobacteraceae;g__Porphyrobacter;s__Porphyrobacter_sp._CACIAM_03H1
NCBI2003370	88	39	29	67	0	107	0	0	0	k__Bacteria;p__Pseudomonadota;c__Gammaproteobacteria;o__Vibrionales;f__Vibrionaceae;g__Salinivibrio;s__Salinivibrio_sp._YCSC6
NCBI2004468	0	0	0	5	0	0	0	0	0	k__Bacteria;p__Armatimonadota;c__;o__;f__;g__;s__Armatimonadetes_bacterium_Uphvl-Ar2
NCBI200450	0	0	0	0	0	0	0	11	0	k__Bacteria;p__Pseudomonadota;c__Gammaproteobacteria;o__Pseudomonadales;f__Pseudomonadaceae;g__Pseudomonas;s__Pseudomonas_trivialis
NCBI200451	318	548	291	0	0	0	0	0	11	k__Bacteria;p__Pseudomonadota;c__Gammaproteobacteria;o__Pseudomonadales;f__Pseudomonadaceae;g__Pseudomonas;s__Pseudomonas_poae
NCBI2005388	0	0	0	0	0	0	21	0	25	k__Bacteria;p__Pseudomonadota;c__Gammaproteobacteria;o__Pseudomonadales;f__Pseudomonadaceae;g__Pseudomonas;s__Pseudomonas_sp._RU47
NCBI2005458	0	0	0	0	0	0	0	17	0	k__Bacteria;p__Cyanobacteriota;c__Cyanophyceae;o__Nostocales;f__Nostocaceae;g__Nostoc;s__Nostoc_sp._NIES-4103
NCBI2005464	0	0	0	0	0	0	0	3	13	k__Bacteria;p__Cyanobacteriota;c__Cyanophyceae;o__Nostocales;f__Scytonemataceae;g__Scytonema;s__Scytonema_sp._NIES-4073
NCBI2005884	0	0	0	370	809	405	485	148	71	k__Bacteria;p__Pseudomonadota;c__Betaproteobacteria;o__Rhodocyclales;f__Zoogloeaceae;g__Thauera;s__Thauera_sp._K11
NCBI2005885	0	0	0	0	0	0	57	20	0	k__Bacteria;p__Actinomycetota;c__Actinomycetes;o__Kitasatosporales;f__Streptomycetaceae;g__Streptomyces;s__Streptomyces_sp._S063
NCBI2006	0	0	0	0	0	0	0	5	5	k__Bacteria;p__Actinomycetota;c__Actinomycetes;o__Streptosporangiales;f__Streptosporangiaceae;g__Thermobispora;s__Thermobispora_bispora
NCBI200618	0	0	0	0	0	0	92	138	128	k__Bacteria;p__Actinomycetota;c__Actinomycetes;o__Propionibacteriales;f__Nocardioidaceae;g__Nocardioides;s__Nocardioides_aromaticivorans
NCBI2009329	0	0	0	0	0	0	0	133	0	k__Bacteria;p__Pseudomonadota;c__Alphaproteobacteria;o__Rhodobacterales;f__Roseobacteraceae;g__Sagittula;s__Sagittula_sp._P11
NCBI201089	0	0	0	0	0	0	0	9	0	k__Bacteria;p__Thermodesulfobacteriota;c__Desulfobacteria;o__Desulfobacterales;f__Desulfobacteriaceae;g__Desulfobacterium;s__uncultured_Desulfobacterium_sp.
NCBI2010972	0	0	0	0	0	0	21	21	48	k__Bacteria;p__Pseudomonadota;c__Alphaproteobacteria;o__Caulobacterales;f__Caulobacteraceae;g__Caulobacter;s__Caulobacter_rhizosphaerae
NCBI2014887	0	0	0	54	0	64	0	0	0	k__Bacteria;p__Pseudomonadota;c__Betaproteobacteria;o__Burkholderiales;f__Oxalobacteraceae;g__Herbaspirillum;s__Herbaspirillum_robiniae
NCBI2014920	0	0	0	0	0	0	95	116	79	k__Bacteria;p__Actinomycetota;c__Actinomycetes;o__Kitasatosporales;f__Streptomycetaceae;g__Streptomyces;s__Streptomyces_capitiformicae
NCBI2015316	0	0	0	0	0	0	74	71	25	k__Bacteria;p__Pseudomonadota;c__Alphaproteobacteria;o__Hyphomicrobiales;f__Boseaceae;g__Bosea;s__Bosea_sp._AS-1
NCBI2015817	0	0	0	0	0	0	0	1	0	k__Heunggongvirae;p__Uroviricota;c__Caudoviricetes;o__;f__Weiservirinae;g__Amginevirus;s__Amginevirus_amgine
NCBI2016596	0	0	0	29	0	0	0	0	0	k__Bacteria;p__Pseudomonadota;c__Betaproteobacteria;o__Rhodocyclales;f__Zoogloeaceae;g__Nitrogeniibacter;s__Nitrogeniibacter_mangrovi
NCBI2017486	0	0	0	385	0	0	6511	6115	4823	k__Bacteria;p__Actinomycetota;c__Actinomycetes;o__Propionibacteriales;f__Nocardioidaceae;g__Nocardioides;s__Nocardioides_sp._S5
NCBI2017685	0	0	0	0	0	0	0	11	7	k__Bacteria;p__Actinomycetota;c__Actinomycetes;o__Micrococcales;f__Micrococcaceae;g__Arthrobacter;s__Arthrobacter_sp._PM3
NCBI2018065	0	0	0	0	0	0	159	0	0	k__Bacteria;p__Pseudomonadota;c__Alphaproteobacteria;o__Rhodospirillales;f__Acetobacteraceae;g__Roseomonas;s__Roseomonas_sp._FDAARGOS_362
NCBI2020312	0	0	0	0	0	0	0	0	6	k__Bacteria;p__Pseudomonadota;c__Alphaproteobacteria;o__Hyphomicrobiales;f__Rhizobiaceae;g__Rhizobium;s__Rhizobium_sp._CIAT894
NCBI2020412	0	0	0	0	0	0	129	116	45	k__Bacteria;p__Pseudomonadota;c__Alphaproteobacteria;o__Hyphomicrobiales;f__Boseaceae;g__Bosea;s__Bosea_sp._ANAM02
NCBI2020486	0	0	0	0	0	0	308	379	174	k__Bacteria;p__Actinomycetota;c__Actinomycetes;o__Micrococcales;f__Micrococcaceae;g__Arthrobacter;s__Arthrobacter_sp._YN
NCBI2021234	0	0	0	5	0	0	0	0	0	k__Bacteria;p__Pseudomonadota;c__Gammaproteobacteria;o__Xanthomonadales;f__Rhodanobacteraceae;g__Ahniella;s__Ahniella_affigens
NCBI2021379	0	0	0	0	0	0	23	5	8	k__Bacteria;p__Pseudomonadota;c__Alphaproteobacteria;o__Hyphomicrobiales;f__Xanthobacteraceae;g__;s__Xanthobacteraceae_bacterium
NCBI2021391	0	0	0	0	0	0	11	10	17	k__Bacteria;p__Bacteroidota;c__Flavobacteriia;o__Flavobacteriales;f__;g__;s__Flavobacteriales_bacterium
NCBI2023229	0	1	0	0	0	0	0	0	0	k__Bacteria;p__Pseudomonadota;c__Alphaproteobacteria;o__Sphingomonadales;f__Erythrobacteraceae;g__Porphyrobacter;s__Porphyrobacter_sp._HT-58-2
NCBI2024551	0	0	0	6	0	0	0	0	0	k__Bacteria;p__Pseudomonadota;c__Gammaproteobacteria;o__Chromatiales;f__Chromatiaceae;g__Thiocapsa;s__Thiocapsa_sp.
NCBI2024580	0	0	0	0	0	0	32	0	10	k__Bacteria;p__Actinomycetota;c__Actinomycetes;o__Micromonosporales;f__Micromonosporaceae;g__Plantactinospora;s__Plantactinospora_sp._KBS50
NCBI2024858	0	0	0	0	0	0	0	1	1	k__Bacteria;p__Myxococcota;c__Myxococcia;o__Polyangiales;f__Sandaracinaceae;g__Sandaracinus;s__Sandaracinus_sp.
NCBI2025949	0	0	0	0	0	0	0	0	10	k__Bacteria;p__Pseudomonadota;c__Betaproteobacteria;o__Burkholderiales;f__Oxalobacteraceae;g__Herbaspirillum;s__Herbaspirillum_sp._meg3
NCBI2026	0	0	0	0	0	0	53	91	12	k__Bacteria;p__Bacillota;c__Bacilli;o__Bacillales;f__Thermoactinomycetaceae;g__Thermoactinomyces;s__Thermoactinomyces_vulgaris
NCBI2026189	0	0	0	0	0	0	1109	995	232	k__Bacteria;p__Bacillota;c__Bacilli;o__Bacillales;f__Bacillaceae;g__Bacillus;s__Bacillus_albus
NCBI2026190	0	0	0	0	0	0	112	0	0	k__Bacteria;p__Bacillota;c__Bacilli;o__Bacillales;f__Bacillaceae;g__Bacillus;s__Bacillus_mobilis
NCBI2026191	0	0	0	0	0	0	3	5	0	k__Bacteria;p__Bacillota;c__Bacilli;o__Bacillales;f__Bacillaceae;g__Bacillus;s__Bacillus_luti
NCBI2026199	0	0	0	0	0	548	0	114	0	k__Bacteria;p__Pseudomonadota;c__Betaproteobacteria;o__Burkholderiales;f__Burkholderiaceae;g__Paraburkholderia;s__Paraburkholderia_aromaticivorans
NCBI2026624	0	0	0	0	0	0	0	4	0	k__Bacteria;p__Pseudomonadota;c__Alphaproteobacteria;o__Sphingomonadales;f__Sphingomonadaceae;g__Parasphingopyxis;s__Parasphingopyxis_algicola
NCBI2026716	0	0	0	0	0	0	4	0	0	k__Bacteria;p__Candidatus_Campbellbacteria;c__;o__;f__;g__;s__Candidatus_Campbellbacteria_bacterium
NCBI2026720	0	0	0	0	0	0	34	25	30	k__Bacteria;p__Candidatus_Saccharibacteria;c__;o__;f__;g__;s__Candidatus_Saccharibacteria_bacterium
NCBI2026724	0	0	0	0	0	0	0	1	1	k__Bacteria;p__Chloroflexota;c__;o__;f__;g__;s__Chloroflexota_bacterium
NCBI2026725	0	0	0	0	0	0	1	0	4	k__Bacteria;p__Pseudomonadota;c__Gammaproteobacteria;o__Chromatiales;f__;g__;s__Chromatiales_bacterium
NCBI2026734	0	0	0	0	0	0	107	161	106	k__Bacteria;p__Chloroflexota;c__Dehalococcoidia;o__;f__;g__;s__Dehalococcoidia_bacterium
NCBI2026735	0	0	0	0	0	0	1	5	6	k__Bacteria;p__;c__Deltaproteobacteria;o__;f__;g__;s__Deltaproteobacteria_bacterium
NCBI2026740	0	0	0	0	0	0	13	0	20	k__Bacteria;p__Bacteroidota;c__Cytophagia;o__Cytophagales;f__Flammeovirgaceae;g__;s__Flammeovirgaceae_bacterium
NCBI2026742	0	0	0	0	0	0	2	3	11	k__Bacteria;p__Gemmatimonadota;c__;o__;f__;g__;s__Gemmatimonadota_bacterium
NCBI2026763	0	0	0	0	0	0	3	1	2	k__Bacteria;p__Myxococcota;c__Myxococcia;o__Myxococcales;f__;g__;s__Myxococcales_bacterium
NCBI2026777	0	0	0	0	0	0	11	207	32	k__Bacteria;p__Planctomycetota;c__Phycisphaerae;o__Phycisphaerales;f__Phycisphaeraceae;g__;s__Phycisphaeraceae_bacterium
NCBI2026779	0	0	0	0	0	0	0	0	6	k__Bacteria;p__Planctomycetota;c__Planctomycetia;o__Planctomycetales;f__Planctomycetaceae;g__;s__Planctomycetaceae_bacterium
NCBI2026780	0	0	0	0	0	0	0	156	0	k__Bacteria;p__Planctomycetota;c__;o__;f__;g__;s__Planctomycetota_bacterium
NCBI2026786	0	0	0	0	0	0	97	170	159	k__Bacteria;p__Pseudomonadota;c__Alphaproteobacteria;o__Rhodospirillales;f__;g__;s__Rhodospirillales_bacterium
NCBI2027405	0	0	0	1881	3024	1072	0	0	132	k__Bacteria;p__Pseudomonadota;c__Betaproteobacteria;o__Rhodocyclales;f__Zoogloeaceae;g__Azoarcus;s__Azoarcus_sp._DD4
NCBI2028343	0	0	0	0	0	0	0	0	10	k__Bacteria;p__Pseudomonadota;c__Alphaproteobacteria;o__Hyphomicrobiales;f__Rhizobiaceae;g__Rhizobium;s__Rhizobium_sp._11515TR
NCBI2029849	0	0	0	0	0	0	58	212	36	k__Bacteria;p__Pseudomonadota;c__Alphaproteobacteria;o__Maricaulales;f__Maricaulaceae;g__Marinicauda;s__Marinicauda_algicola
NCBI2030806	0	0	0	0	2053	0	0	0	0	k__Bacteria;p__Pseudomonadota;c__Betaproteobacteria;o__Burkholderiales;f__Burkholderiaceae;g__;s__Burkholderiaceae_bacterium
NCBI2030810	0	0	0	0	0	0	0	3	0	k__Bacteria;p__Candidatus_Kaiserbacteria;c__;o__;f__;g__;s__Candidatus_Kaiserbacteria_bacterium
NCBI2033	0	0	0	0	0	0	9	0	44	k__Bacteria;p__Actinomycetota;c__Actinomycetes;o__Micrococcales;f__Microbacteriaceae;g__Microbacterium;s__Microbacterium_testaceum
NCBI2033014	0	0	0	4	2	2	0	0	8	k__Bacteria;p__Armatimonadota;c__;o__;f__;g__;s__Armatimonadota_bacterium
NCBI2033869	0	0	0	0	0	0	39	69	49	k__Bacteria;p__Pseudomonadota;c__Alphaproteobacteria;o__Rhodobacterales;f__Paracoccaceae;g__Rhodobacter;s__Rhodobacter_sp._CZR27
NCBI203437	0	0	0	0	0	0	0	0	1202	k__Bacteria;p__Gemmatimonadota;c__;o__;f__;g__;s__uncultured_Gemmatimonadota_bacterium
NCBI2035	0	0	0	0	0	0	488	264	278	k__Bacteria;p__Actinomycetota;c__Actinomycetes;o__Micrococcales;f__Microbacteriaceae;g__Curtobacterium;s__Curtobacterium_flaccumfaciens
NCBI2035267	0	0	0	0	0	0	205	217	214	k__Archaea;p__Nitrososphaerota;c__Nitrososphaeria;o__Nitrososphaerales;f__Nitrososphaeraceae;g__Candidatus_Nitrosocosmicus;s__Candidatus_Nitrosocosmicus_arcticus
NCBI2041	0	0	0	0	0	0	92	101	242	k__Bacteria;p__Actinomycetota;c__Actinomycetes;o__Propionibacteriales;f__Nocardioidaceae;g__Aeromicrobium;s__Aeromicrobium_erythreum
NCBI2044940	0	1	0	0	0	0	2	0	0	k__Bacteria;p__Thermodesulfobacteriota;c__Desulfobacteria;o__Desulfobacterales;f__;g__;s__Desulfobacterales_bacterium
NCBI2044944	0	0	0	0	0	0	0	0	1	k__Bacteria;p__Bacteroidota;c__Sphingobacteriia;o__Sphingobacteriales;f__;g__;s__Sphingobacteriales_bacterium
NCBI2045	0	0	0	0	0	0	259	183	370	k__Bacteria;p__Actinomycetota;c__Actinomycetes;o__Propionibacteriales;f__Nocardioidaceae;g__Pimelobacter;s__Pimelobacter_simplex
NCBI2045208	0	0	0	0	0	0	0	0	16	k__Bacteria;p__Pseudomonadota;c__Betaproteobacteria;o__Burkholderiales;f__Oxalobacteraceae;g__Massilia;s__Massilia_violaceinigra
NCBI2045452	0	0	0	0	0	0	33	18	34	k__Bacteria;p__Actinomycetota;c__Actinomycetes;o__Propionibacteriales;f__Nocardioidaceae;g__Nocardioides;s__Nocardioides_houyundeii
NCBI2046025	0	0	0	0	0	0	0	0	4	k__Fungi;p__Ascomycota;c__Sordariomycetes;o__Hypocreales;f__;g__Acremonium;s__Acremonium_sp.
NCBI2048654	0	0	0	0	0	0	0	3	3	k__Bacteria;p__Bacillota;c__Bacilli;o__Bacillales;f__Planococcaceae;g__Solibacillus;s__Solibacillus_sp._R5-41
NCBI2048898	0	0	0	0	0	0	99	0	34	k__Bacteria;p__Actinomycetota;c__Actinomycetes;o__Micrococcales;f__Microbacteriaceae;g__Microbacterium;s__Microbacterium_sp._Y-01
NCBI204891	0	0	0	0	0	0	9	15	5	k__Bacteria;p__Actinomycetota;c__Actinomycetes;o__Mycobacteriales;f__Nocardiaceae;g__Nocardia;s__Nocardia_iowensis
NCBI2049881	0	0	2	119	0	0	37	119	70	k__Bacteria;p__Actinomycetota;c__Actinomycetes;o__Kitasatosporales;f__Streptomycetaceae;g__Streptomyces;s__Streptomyces_dengpaensis
NCBI2051553	0	0	0	0	0	0	0	25	76	k__Bacteria;p__Pseudomonadota;c__Alphaproteobacteria;o__Hyphomicrobiales;f__Methylobacteriaceae;g__Methylobacterium;s__Methylobacterium_currus
NCBI2051957	0	0	0	0	0	0	5	0	19	k__Bacteria;p__Actinomycetota;c__Rubrobacteria;o__Rubrobacterales;f__Rubrobacteraceae;g__Rubrobacter;s__Rubrobacter_indicoceani
NCBI2052143	0	0	0	0	0	3	0	0	0	k__Bacteria;p__Chloroflexota;c__Anaerolineae;o__;f__;g__;s__Anaerolineae_bacterium
NCBI2052152	0	0	0	0	0	0	3	0	0	k__Bacteria;p__Candidatus_Nomurabacteria;c__;o__;f__;g__;s__Candidatus_Nomurabacteria_bacterium
NCBI2052164	0	0	0	0	0	0	283	430	422	k__Bacteria;p__Planctomycetota;c__Planctomycetia;o__Gemmatales;f__Gemmataceae;g__;s__Gemmataceae_bacterium
NCBI2052180	0	0	0	0	0	0	1	59	3	k__Bacteria;p__Planctomycetota;c__Phycisphaerae;o__Phycisphaerales;f__;g__;s__Phycisphaerales_bacterium
NCBI2052181	0	0	0	0	0	0	324	0	1517	k__Bacteria;p__Planctomycetota;c__Planctomycetia;o__;f__;g__;s__Planctomycetia_bacterium
NCBI2052956	0	0	0	0	0	0	0	0	5	k__Bacteria;p__Pseudomonadota;c__Gammaproteobacteria;o__Pseudomonadales;f__Pseudomonadaceae;g__Pseudomonas;s__Pseudomonas_sp._ACM7
NCBI2053492	0	0	0	0	0	115	551	42	248	k__Bacteria;p__Pseudomonadota;c__Betaproteobacteria;o__;f__;g__Candidatus_Accumulibacter;s__Candidatus_Accumulibacter_sp.
NCBI2053542	0	0	0	0	0	0	1	7	0	k__Bacteria;p__Candidatus_Daviesbacteria;c__;o__;f__;g__;s__Candidatus_Daviesbacteria_bacterium
NCBI2053594	0	0	0	0	13	0	0	0	0	k__Bacteria;p__Bacteroidota;c__Bacteroidia;o__Marinilabiliales;f__Prolixibacteraceae;g__;s__Prolixibacteraceae_bacterium
NCBI2053832	0	0	0	0	0	0	0	26	0	k__Bacteria;p__Bacillota;c__Bacilli;o__Bacillales;f__Bacillaceae;g__Bacillus;s__Bacillus_sp._HBCD-sjtu
NCBI2054227	0	0	0	0	0	0	0	49	0	k__Bacteria;p__Pseudomonadota;c__Alphaproteobacteria;o__Sphingomonadales;f__Sphingomonadaceae;g__Sphingopyxis;s__Sphingopyxis_lindanitolerans
NCBI2054902	0	0	0	0	0	0	75	0	0	k__Bacteria;p__Actinomycetota;c__Actinomycetes;o__Mycobacteriales;f__Nocardiaceae;g__Rhodococcus;s__Rhodococcus_sp._AQ5-07
NCBI2055	0	0	0	0	0	0	897	255	180	k__Bacteria;p__Actinomycetota;c__Actinomycetes;o__Mycobacteriales;f__Gordoniaceae;g__Gordonia;s__Gordonia_terrae
NCBI2055160	0	0	0	0	7	0	0	0	0	k__Bacteria;p__Bacillota;c__Bacilli;o__Bacillales;f__Alicyclobacillaceae;g__Kyrpidia;s__Kyrpidia_spormannii
NCBI2056231	0	0	0	0	0	0	0	9	0	k__Bacteria;p__Pseudomonadota;c__Gammaproteobacteria;o__Pseudomonadales;f__Pseudomonadaceae;g__Pseudomonas;s__Pseudomonas_qingdaonensis
NCBI2056494	0	0	0	0	0	0	3	3	2	k__Bacteria;p__Candidatus_Saccharibacteria;c__;o__;f__;g__;s__Candidatus_Saccharibacteria_bacterium_YM_S32_TM7_50_20
NCBI2057	0	0	0	0	0	0	1	1	2	k__Bacteria;p__Thermomicrobiota;c__Thermomicrobia;o__Sphaerobacterales;f__Sphaerobacteraceae;g__Sphaerobacter;s__Sphaerobacter_thermophilus
NCBI2057025	0	0	0	0	0	0	0	1	3	k__Bacteria;p__Bacteroidota;c__Cytophagia;o__Cytophagales;f__Cytophagaceae;g__Spirosoma;s__Spirosoma_pollinicola
NCBI2057246	0	0	0	0	0	0	0	9	0	k__Bacteria;p__Actinomycetota;c__Actinomycetes;o__Propionibacteriales;f__Propionibacteriaceae;g__Acidipropionibacterium;s__Acidipropionibacterium_virtanenii
NCBI2057741	5	6	0	179	25	53	216	435	219	k__Bacteria;p__Pseudomonadota;c__Alphaproteobacteria;o__Hyphomicrobiales;f__Nitrobacteraceae;g__Bradyrhizobium;s__Bradyrhizobium_sp._SK17
NCBI2057800	0	0	0	0	0	0	0	2	0	k__Bacteria;p__Actinomycetota;c__Actinomycetes;o__Actinomycetales;f__Actinomycetaceae;g__Actinomyces;s__Actinomyces_qiguomingii
NCBI2058136	0	0	0	0	0	0	0	4	0	k__Bacteria;p__Bacillota;c__Bacilli;o__Bacillales;f__Planococcaceae;g__Planococcus;s__Planococcus_sp._MB-3u-03
NCBI2058152	0	0	0	0	0	0	0	607	0	k__Bacteria;p__Pseudomonadota;c__Gammaproteobacteria;o__Enterobacterales;f__Enterobacteriaceae;g__Klebsiella;s__Klebsiella_grimontii
NCBI2058175	0	0	0	0	0	0	0	11	0	k__Bacteria;p__Bacteroidota;c__Flavobacteriia;o__Flavobacteriales;f__Flavobacteriaceae;g__Antarcticibacterium;s__Antarcticibacterium_flavum
NCBI205844	0	0	0	0	0	0	597	643	0	k__Bacteria;p__Pseudomonadota;c__Alphaproteobacteria;o__Sphingomonadales;f__Sphingomonadaceae;g__Novosphingobium;s__Novosphingobium_pentaromativorans
NCBI2058624	1	1	0	0	0	0	0	0	0	k__Bacteria;p__Pseudomonadota;c__Betaproteobacteria;o__Burkholderiales;f__Oxalobacteraceae;g__Undibacterium;s__Undibacterium_sp._KW1
NCBI2058657	0	0	0	0	0	0	411	0	309	k__Bacteria;p__Actinomycetota;c__Actinomycetes;o__Micrococcales;f__Micrococcaceae;g__Zhihengliuella;s__Zhihengliuella_sp._ISTPL4
NCBI2059672	0	0	0	199	0	224	0	0	0	k__Bacteria;p__Pseudomonadota;c__Betaproteobacteria;o__Neisseriales;f__Chromobacteriaceae;g__Chromobacterium;s__Chromobacterium_sp._ATCC_53434
NCBI2059884	0	0	0	0	0	0	44	37	38	k__Bacteria;p__Actinomycetota;c__Actinomycetes;o__Kitasatosporales;f__Streptomycetaceae;g__Streptomyces;s__Streptomyces_sp._CMB-StM0423
NCBI2060312	0	0	0	0	0	0	174	0	193	k__Bacteria;p__Pseudomonadota;c__Alphaproteobacteria;o__Sphingomonadales;f__Erythrobacteraceae;g__Altererythrobacter;s__Altererythrobacter_sp._B11
NCBI2060726	0	0	0	0	0	0	7	7	0	k__Bacteria;p__Pseudomonadota;c__Alphaproteobacteria;o__Hyphomicrobiales;f__Rhizobiaceae;g__Neorhizobium;s__Neorhizobium_sp._SOG26
NCBI206162	0	0	0	0	0	0	2	0	0	k__Bacteria;p__Pseudomonadota;c__Betaproteobacteria;o__Burkholderiales;f__Alcaligenaceae;g__Alcaligenes;s__Alcaligenes_sp._AL3007
NCBI2065379	0	0	0	0	0	0	47	103	0	k__Bacteria;p__Pseudomonadota;c__Alphaproteobacteria;o__Rhodobacterales;f__Paracoccaceae;g__Paracoccus;s__Paracoccus_jeotgali
NCBI2066070	0	0	0	0	0	0	15	18	0	k__Bacteria;p__Pseudomonadota;c__Alphaproteobacteria;o__Hyphomicrobiales;f__Phyllobacteriaceae;g__Mesorhizobium;s__Mesorhizobium_japonicum
NCBI2067415	0	0	0	0	0	0	42	0	138	k__Bacteria;p__Pseudomonadota;c__Alphaproteobacteria;o__Sphingomonadales;f__Erythrobacteraceae;g__Altererythrobacter;s__Altererythrobacter_sp._TH136
NCBI2067957	0	0	0	0	0	0	49	0	76	k__Bacteria;p__Pseudomonadota;c__Alphaproteobacteria;o__Hyphomicrobiales;f__Methylobacteriaceae;g__Methylobacterium;s__Methylobacterium_sp._DM1
NCBI2067960	0	0	0	188	0	0	0	13	0	k__Bacteria;p__Pseudomonadota;c__Betaproteobacteria;o__Rhodocyclales;f__Zoogloeaceae;g__Pseudazoarcus;s__Pseudazoarcus_pumilus
NCBI2070347	0	0	0	0	0	0	12	0	0	k__Bacteria;p__Actinomycetota;c__Actinomycetes;o__Micrococcales;f__Microbacteriaceae;g__Agrococcus;s__Agrococcus_sp._SGAir0287
NCBI2070348	0	0	0	0	0	0	0	0	182	k__Bacteria;p__Actinomycetota;c__Actinomycetes;o__Micrococcales;f__Microbacteriaceae;g__Microbacterium;s__Microbacterium_sp._SGAir0570
NCBI2071607	0	0	0	0	0	0	54	243	174	k__Bacteria;p__Pseudomonadota;c__Alphaproteobacteria;o__Sphingomonadales;f__Sphingomonadaceae;g__Sphingomonas;s__Sphingomonas_rhizophila
NCBI2071627	0	0	0	0	0	0	94	84	63	k__Bacteria;p__Actinomycetota;c__Actinomycetes;o__Micromonosporales;f__Micromonosporaceae;g__Plantactinospora;s__Plantactinospora_sp._BB1
NCBI2072025	0	0	0	0	0	0	13	8	4	k__Bacteria;p__Bacillota;c__Bacilli;o__Bacillales;f__Bacillaceae;g__Lysinibacillus;s__Lysinibacillus_sp._YS11
NCBI2072420	0	0	0	0	0	0	40	18	22	k__Bacteria;p__Pseudomonadota;c__Alphaproteobacteria;o__Hyphomicrobiales;f__Nitrobacteraceae;g__;s__Bradyrhizobiaceae_bacterium
NCBI2072505	0	0	0	0	0	0	13	28	0	k__Bacteria;p__Actinomycetota;c__Actinomycetes;o__Kitasatosporales;f__Streptomycetaceae;g__Streptomyces;s__Streptomyces_sp._Go-475
NCBI2072590	0	0	0	166	0	0	0	0	0	k__Bacteria;p__Pseudomonadota;c__Betaproteobacteria;o__Burkholderiales;f__Oxalobacteraceae;g__Pseudoduganella;s__Pseudoduganella_armeniaca
NCBI2073117	0	0	0	0	0	0	1	3	0	k__Bacteria;p__Chloroflexota;c__Anaerolineae;o__Anaerolineales;f__;g__;s__Anaerolineales_bacterium
NCBI207340	0	0	0	0	0	0	0	0	240	k__Bacteria;p__Pseudomonadota;c__Alphaproteobacteria;o__Rhodospirillales;f__Acetobacteraceae;g__Roseomonas;s__Roseomonas_mucosa
NCBI2074	0	0	0	380	0	0	71	387	24	k__Bacteria;p__Actinomycetota;c__Actinomycetes;o__Pseudonocardiales;f__Pseudonocardiaceae;g__Pseudonocardia;s__Pseudonocardia_autotrophica
NCBI2077182	0	1	0	0	0	0	0	0	0	k__Bacteria;p__Pseudomonadota;c__Alphaproteobacteria;o__Sphingomonadales;f__Sphingomonadaceae;g__Sphingorhabdus;s__Sphingorhabdus_sp._YGSMI21
NCBI2077206	0	0	0	0	0	0	50	46	17	k__Archaea;p__Euryarchaeota;c__Halobacteria;o__Haloferacales;f__Haloferacaceae;g__Haloferax;s__Haloferax_sp._Atlit-4N
NCBI207745	0	0	0	0	0	0	4409	9501	7078	k__Bacteria;p__Pseudomonadota;c__Betaproteobacteria;o__Burkholderiales;f__Comamonadaceae;g__Variovorax;s__Variovorax_sp._WDL1
NCBI2079227	0	0	0	0	0	0	28	37	49	k__Bacteria;p__Actinomycetota;c__Actinomycetes;o__Micrococcales;f__Micrococcaceae;g__Arthrobacter;s__Arthrobacter_sp._PGP41
NCBI2079792	0	0	0	0	0	0	181	96	80	k__Bacteria;p__Actinomycetota;c__Actinomycetes;o__Micrococcales;f__Microbacteriaceae;g__Mycetocola;s__Mycetocola_zhujimingii
NCBI2079793	0	0	0	0	0	0	0	0	21	k__Bacteria;p__Actinomycetota;c__Actinomycetes;o__Propionibacteriales;f__Nocardioidaceae;g__Aeromicrobium;s__Aeromicrobium_chenweiae
NCBI2080469	0	0	0	0	0	5344	0	0	0	k__Bacteria;p__Pseudomonadota;c__Betaproteobacteria;o__Rhodocyclales;f__Zoogloeaceae;g__;s__Zoogloeaceae_bacteirum_Par-f-2
NCBI2080742	0	0	0	0	0	0	702	746	496	k__Bacteria;p__Actinomycetota;c__Actinomycetes;o__Micrococcales;f__Microbacteriaceae;g__Agromyces;s__Agromyces_badenianii
NCBI2081964	0	0	0	0	0	0	18	13	7	k__Bacteria;p__Bacillota;c__Bacilli;o__Bacillales;f__Bacillaceae;g__Lysinibacillus;s__Lysinibacillus_sp._B2A1
NCBI208216	0	0	0	0	0	0	48	0	0	k__Bacteria;p__Pseudomonadota;c__Alphaproteobacteria;o__Parvularculales;f__Parvularculaceae;g__Parvularcula;s__Parvularcula_bermudensis
NCBI2082188	0	12	0	0	52	0	548	306	1132	k__Bacteria;p__Pseudomonadota;c__Alphaproteobacteria;o__Sphingomonadales;f__Sphingomonadaceae;g__Sphingobium;s__Sphingobium_sp._YG1
NCBI208223	0	0	0	0	0	0	0	0	5	k__Bacteria;p__Pseudomonadota;c__Gammaproteobacteria;o__Enterobacterales;f__Enterobacteriaceae;g__Kosakonia;s__Kosakonia_cowanii
NCBI2082386	0	0	0	55	0	0	19	16	16	k__Bacteria;p__Pseudomonadota;c__Betaproteobacteria;o__Burkholderiales;f__Sphaerotilaceae;g__Methylibium;s__Methylibium_sp._Pch-M
NCBI2082387	0	0	0	0	0	0	4	6	13	k__Bacteria;p__Pseudomonadota;c__Alphaproteobacteria;o__Hyphomicrobiales;f__Phyllobacteriaceae;g__Mesorhizobium;s__Mesorhizobium_sp._Pch-S
NCBI2082949	0	0	0	0	0	0	28	51	17	k__Bacteria;p__Pseudomonadota;c__Alphaproteobacteria;o__Hyphomicrobiales;f__Methylobacteriaceae;g__Microvirga;s__Microvirga_sp._17_mud_1-3
NCBI2083052	0	0	0	0	0	0	60	0	0	k__Bacteria;p__Pseudomonadota;c__Gammaproteobacteria;o__Pseudomonadales;f__Pseudomonadaceae;g__Pseudomonas;s__Pseudomonas_sp._SWI36
NCBI2083176	0	0	0	0	0	0	13	14	8	k__Viruses;p__;c__Naldaviricetes;o__Lefavirales;f__Baculoviridae;g__Alphabaculovirus;s__Oxyplax_ochracea_nucleopolyhedrovirus
NCBI2083284	0	0	0	0	0	0	15	51	18	k__Bacteria;p__Actinomycetota;c__Actinomycetes;o__Kitasatosporales;f__Streptomycetaceae;g__Streptomyces;s__Streptomyces_sp._CB09001
NCBI208439	0	0	0	0	0	0	18	0	30	k__Bacteria;p__Actinomycetota;c__Actinomycetes;o__Pseudonocardiales;f__Pseudonocardiaceae;g__Amycolatopsis;s__Amycolatopsis_japonica
NCBI208549	0	0	0	0	0	0	0	0	2973	k__Bacteria;p__Pseudomonadota;c__Alphaproteobacteria;o__Hyphomicrobiales;f__;g__;s__uncultured_Hyphomicrobiales_bacterium
NCBI2086471	0	0	0	0	0	0	25	5	21	k__Bacteria;p__Bacteroidota;c__Cytophagia;o__Cytophagales;f__Hymenobacteraceae;g__Adhaeribacter;s__Adhaeribacter_swui
NCBI2086585	0	0	0	0	0	24	0	0	0	k__Bacteria;p__Bacillota;c__Clostridia;o__Eubacteriales;f__Christensenellaceae;g__Christensenella;s__Christensenella_sp._Marseille-P3954
NCBI2093806	0	0	0	0	0	0	0	5	0	k__Archaea;p__Euryarchaeota;c__Halobacteria;o__Natrialbales;f__Natrialbaceae;g__;s__Natrialbaceae_archaeon
NCBI2094021	0	0	0	0	0	0	133	454	0	k__Bacteria;p__Actinomycetota;c__Actinomycetes;o__Kitasatosporales;f__Streptomycetaceae;g__Streptomyces;s__Streptomyces_sp._WAC00288
NCBI2094119	0	0	0	0	0	0	0	1	1	k__Bacteria;p__Actinomycetota;c__Actinomycetes;o__Mycobacteriales;f__Mycobacteriaceae;g__Mycobacterium;s__Mycobacterium_basiliense
NCBI209465	0	0	0	0	0	0	0	35	0	k__Fungi;p__Ascomycota;c__Sordariomycetes;o__Hypocreales;f__;g__;s__uncultured_Hypocreales
NCBI209559	0	0	0	0	0	0	0	0	1	k__Fungi;p__Ascomycota;c__Eurotiomycetes;o__Eurotiales;f__Aspergillaceae;g__Aspergillus;s__Aspergillus_alliaceus
NCBI2098	0	0	0	0	0	0	0	0	5	k__Bacteria;p__Mycoplasmatota;c__;o__Mycoplasmoidales;f__Metamycoplasmataceae;g__Metamycoplasma;s__Metamycoplasma_hominis
NCBI2099675	0	0	0	0	0	0	50	0	0	k__Bacteria;p__Bacteroidota;c__Cytophagia;o__Cytophagales;f__Cyclobacteriaceae;g__;s__Cyclobacteriaceae_bacterium
NCBI2107713	0	0	0	0	0	0	7	0	0	k__Bacteria;p__Actinomycetota;c__Actinomycetes;o__Propionibacteriales;f__Nocardioidaceae;g__Aeromicrobium;s__Aeromicrobium_sp._A1-2
NCBI2108445	0	0	0	0	0	0	74	40	26	k__Bacteria;p__Pseudomonadota;c__Alphaproteobacteria;o__Hyphomicrobiales;f__Phyllobacteriaceae;g__Mesorhizobium;s__Mesorhizobium_sp._DCY119
NCBI2108470	0	0	0	0	0	0	31	56	63	k__Bacteria;p__Actinomycetota;c__Actinomycetes;o__Micromonosporales;f__Micromonosporaceae;g__Plantactinospora;s__Plantactinospora_sp._BC1
NCBI2109685	0	0	0	0	0	0	5	0	0	k__Bacteria;p__Actinomycetota;c__Coriobacteriia;o__Coriobacteriales;f__Atopobiaceae;g__Olsenella;s__Olsenella_sp._GAM18
NCBI2109914	0	0	0	0	58	0	0	0	0	k__Bacteria;p__Pseudomonadota;c__Betaproteobacteria;o__Burkholderiales;f__Comamonadaceae;g__Ottowia;s__Ottowia_oryzae
NCBI2109915	0	0	0	0	0	50	0	0	0	k__Bacteria;p__Pseudomonadota;c__Betaproteobacteria;o__Burkholderiales;f__Comamonadaceae;g__Simplicispira;s__Simplicispira_suum
NCBI211114	0	0	0	0	0	0	47	107	0	k__Bacteria;p__Actinomycetota;c__Actinomycetes;o__Pseudonocardiales;f__Pseudonocardiaceae;g__Allokutzneria;s__Allokutzneria_albata
NCBI211446	0	0	0	0	0	0	0	0	696	k__Bacteria;p__Actinomycetota;c__Thermoleophilia;o__Solirubrobacterales;f__Solirubrobacteraceae;g__Solirubrobacter;s__uncultured_Solirubrobacter_sp.
NCBI211450	0	0	0	0	0	0	835	0	0	k__Bacteria;p__Thermodesulfobacteriota;c__Desulfuromonadia;o__Desulfuromonadales;f__Desulfuromonadaceae;g__Pelobacter;s__uncultured_Pelobacter_sp.
NCBI211454	0	0	0	0	0	0	4763	6297	3399	k__Bacteria;p__Pseudomonadota;c__Alphaproteobacteria;o__Hyphomicrobiales;f__Hyphomicrobiaceae;g__Rhodoplanes;s__uncultured_Rhodoplanes_sp.
NCBI2115968	0	0	0	0	0	0	0	4	0	k__Bacteria;p__Bacillota;c__Bacilli;o__Bacillales;f__Bacillaceae;g__Lysinibacillus;s__Lysinibacillus_capsici
NCBI212174	0	0	0	0	0	0	0	365	0	k__Bacteria;p__Actinomycetota;c__Actinomycetes;o__Micrococcales;f__Microbacteriaceae;g__;s__Microbacteriaceae_bacterium_GP-8
NCBI2126069	0	0	0	0	0	0	0	16	0	k__Bacteria;p__Pseudomonadota;c__Gammaproteobacteria;o__Pseudomonadales;f__Pseudomonadaceae;g__Pseudomonas;s__Pseudomonas_sp._LBUM920
NCBI2126346	0	0	0	0	0	1141	0	0	17	k__Bacteria;p__Actinomycetota;c__Actinomycetes;o__Kitasatosporales;f__Streptomycetaceae;g__Peterkaempfera;s__Peterkaempfera_bronchialis
NCBI2126984	0	0	0	0	0	0	0	1	0	k__Bamfordvirae;p__Nucleocytoviricota;c__Megaviricetes;o__Imitervirales;f__Mimiviridae;g__Tupanvirus;s__Tupanvirus_deep_ocean
NCBI212765	0	0	0	0	0	0	0	3	6	k__Bacteria;p__Actinomycetota;c__Actinomycetes;o__Mycobacteriales;f__Mycobacteriaceae;g__Mycolicibacterium;s__Mycolicibacterium_madagascariense
NCBI212767	0	0	0	0	0	0	21	15	24	k__Bacteria;p__Actinomycetota;c__Actinomycetes;o__Mycobacteriales;f__Mycobacteriaceae;g__Mycobacterium;s__Mycobacterium_sp._JS623
NCBI2135430	0	1	0	0	0	0	84	115	74	k__Bacteria;p__Actinomycetota;c__Actinomycetes;o__Kitasatosporales;f__Streptomycetaceae;g__Streptomyces;s__Streptomyces_sp._P3
NCBI2136173	0	0	0	0	0	0	7	22	15	k__Bacteria;p__Actinomycetota;c__Actinomycetes;o__Kitasatosporales;f__Streptomycetaceae;g__Streptomyces;s__Streptomyces_sp._So13.3
NCBI2136401	0	0	0	0	0	0	25	0	9	k__Bacteria;p__Actinomycetota;c__Actinomycetes;o__Kitasatosporales;f__Streptomycetaceae;g__Streptomyces;s__Streptomyces_sp._YIM_121038
NCBI214040	0	0	0	0	0	0	0	0	160	k__Bacteria;p__Chloroflexota;c__Chloroflexia;o__Chloroflexales;f__Chloroflexaceae;g__Chloroflexus;s__uncultured_Chloroflexus_sp.
NCBI2153354	0	0	0	0	584	0	0	0	0	k__Bacteria;p__Pseudomonadota;c__Gammaproteobacteria;o__Enterobacterales;f__Enterobacteriaceae;g__Klebsiella;s__Klebsiella_huaxiensis
NCBI2153485	0	0	0	0	0	0	0	0	91	k__Bacteria;p__Actinomycetota;c__Actinomycetes;o__Kitasatosporales;f__Streptomycetaceae;g__Streptomyces;s__Streptomyces_sp._endophyte_N2
NCBI215580	0	0	0	184	181	0	0	28	0	k__Bacteria;p__Pseudomonadota;c__Betaproteobacteria;o__Burkholderiales;f__Sphaerotilaceae;g__Caldimonas;s__Caldimonas_thermodepolymerans
NCBI215691	0	0	0	0	0	0	0	0	28	k__Bacteria;p__Pseudomonadota;c__Gammaproteobacteria;o__Xanthomonadales;f__Xanthomonadaceae;g__Thermomonas;s__Thermomonas_brevis
NCBI215774	0	0	0	0	0	0	0	0	8	k__Archaea;p__Euryarchaeota;c__Halobacteria;o__Halobacteriales;f__;g__;s__uncultured_Halobacteriales_archaeon
NCBI216142	0	0	0	0	0	0	13	85	28	k__Bacteria;p__Pseudomonadota;c__Gammaproteobacteria;o__Pseudomonadales;f__Pseudomonadaceae;g__Pseudomonas;s__Pseudomonas_rhizosphaerae
NCBI2161747	0	0	0	0	0	16	0	0	1	k__Bacteria;p__Pseudomonadota;c__Gammaproteobacteria;o__Oceanospirillales;f__Saccharospirillaceae;g__Saccharospirillum;s__Saccharospirillum_mangrovi
NCBI216465	0	0	1	49	46	0	0	0	0	k__Bacteria;p__Pseudomonadota;c__Betaproteobacteria;o__Burkholderiales;f__Comamonadaceae;g__Polaromonas;s__Polaromonas_naphthalenivorans
NCBI216778	0	0	0	0	514	0	3059	2205	3281	k__Bacteria;p__Pseudomonadota;c__Gammaproteobacteria;o__Xanthomonadales;f__Xanthomonadaceae;g__Stenotrophomonas;s__Stenotrophomonas_rhizophila
NCBI216929	0	0	0	0	0	0	0	0	3	k__Bacteria;p__Actinomycetota;c__Actinomycetes;o__Mycobacteriales;f__Mycobacteriaceae;g__Mycolicibacterium;s__Mycolicibacterium_psychrotolerans
NCBI217070	0	0	0	0	0	0	6	27	0	k__Bacteria;p__Pseudomonadota;c__Alphaproteobacteria;o__Rhodospirillales;f__Stellaceae;g__Stella;s__Stella_vacuolata
NCBI217203	0	0	4	2482	898	1922	532	219	85	k__Bacteria;p__Pseudomonadota;c__Betaproteobacteria;o__Burkholderiales;f__Alcaligenaceae;g__Achromobacter;s__Achromobacter_spanius
NCBI217204	0	0	0	0	105	0	33	0	0	k__Bacteria;p__Pseudomonadota;c__Betaproteobacteria;o__Burkholderiales;f__Alcaligenaceae;g__Achromobacter;s__Achromobacter_insolitus
NCBI2172549	0	0	0	13	4	0	0	0	0	k__Bacteria;p__Planctomycetota;c__Candidatus_Brocadiia;o__Candidatus_Brocadiales;f__Candidatus_Brocadiaceae;g__Candidatus_Brocadia;s__Candidatus_Brocadia_sp.
NCBI2173	0	0	0	0	0	0	0	10	0	k__Archaea;p__Euryarchaeota;c__Methanobacteria;o__Methanobacteriales;f__Methanobacteriaceae;g__Methanobrevibacter;s__Methanobrevibacter_smithii
NCBI2174846	0	0	0	0	0	0	133	184	44	k__Bacteria;p__Actinomycetota;c__Actinomycetes;o__Kitasatosporales;f__Streptomycetaceae;g__Streptomyces;s__Streptomyces_tirandamycinicus
NCBI2175091	0	0	0	0	0	0	0	0	3	k__Bacteria;p__Bacteroidota;c__Flavobacteriia;o__Flavobacteriales;f__Flavobacteriaceae;g__Flavobacterium;s__Flavobacterium_album
NCBI2182384	0	0	0	0	0	0	0	11	0	k__Bacteria;p__Pseudomonadota;c__Alphaproteobacteria;o__Sphingomonadales;f__Erythrobacteraceae;g__Erythrobacter;s__Erythrobacter_aureus
NCBI2182432	0	0	0	0	0	0	2	0	0	k__Bacteria;p__Pseudomonadota;c__Gammaproteobacteria;o__Chromatiales;f__Ectothiorhodospiraceae;g__Spiribacter;s__Spiribacter_sp._E85
NCBI2183896	0	0	0	0	0	0	17	13	0	k__Bacteria;p__Bacteroidota;c__Flavobacteriia;o__Flavobacteriales;f__Flavobacteriaceae;g__Flavobacterium;s__Flavobacterium_crocinum
NCBI2184053	0	0	0	0	0	0	8176	11602	7766	k__Bacteria;p__Actinomycetota;c__Actinomycetes;o__Kitasatosporales;f__Streptomycetaceae;g__Streptomyces;s__Streptomyces_cadmiisoli
NCBI219314	0	0	0	0	0	0	0	13	0	k__Bacteria;p__Actinomycetota;c__Actinomycetes;o__Propionibacteriales;f__Nocardioidaceae;g__Aeromicrobium;s__Aeromicrobium_marinum
NCBI2201350	0	0	0	0	0	0	0	12	16	k__Bacteria;p__Pseudomonadota;c__Alphaproteobacteria;o__Caulobacterales;f__Caulobacteraceae;g__Phenylobacterium;s__Phenylobacterium_parvum
NCBI2201352	0	0	0	0	0	0	0	19	0	k__Bacteria;p__Actinomycetota;c__Actinomycetes;o__Kitasatosporales;f__Streptomycetaceae;g__Streptomyces;s__Streptomyces_sp._KY2
NCBI2201356	0	0	0	0	0	0	32	59	8	k__Bacteria;p__Pseudomonadota;c__Gammaproteobacteria;o__Pseudomonadales;f__Pseudomonadaceae;g__Pseudomonas;s__Pseudomonas_sp._31-12
NCBI2201357	0	0	0	0	0	0	72	82	0	k__Bacteria;p__Actinomycetota;c__Actinomycetes;o__Kitasatosporales;f__Streptomycetaceae;g__Streptomyces;s__Streptomyces_sp._Ae707_A7
NCBI2201358	0	0	0	0	0	0	13	14	0	k__Bacteria;p__Actinomycetota;c__Actinomycetes;o__Kitasatosporales;f__Streptomycetaceae;g__Streptomyces;s__Streptomyces_sp._FG7
NCBI2201359	0	0	0	0	0	0	6	0	0	k__Bacteria;p__Actinomycetota;c__Actinomycetes;o__Mycobacteriales;f__Tsukamurellaceae;g__Tsukamurella;s__Tsukamurella_sp._FG11
NCBI2201999	0	0	0	0	0	0	58	60	48	k__Bacteria;p__Actinomycetota;c__Actinomycetes;o__Micromonosporales;f__Micromonosporaceae;g__Micromonospora;s__Micromonospora_sp._B006
NCBI2202000	0	0	0	0	0	0	37	0	22	k__Bacteria;p__Actinomycetota;c__Actinomycetes;o__Kitasatosporales;f__Streptomycetaceae;g__Streptomyces;s__Streptomyces_sp._NEAU-S7GS2
NCBI2202141	0	0	0	0	0	259	0	0	0	k__Bacteria;p__Pseudomonadota;c__Betaproteobacteria;o__Neisseriales;f__Chromobacteriaceae;g__Chromobacterium;s__Chromobacterium_phragmitis
NCBI2202148	0	0	0	0	26	0	0	0	0	k__Bacteria;p__Pseudomonadota;c__Alphaproteobacteria;o__Rhodospirillales;f__Azospirillaceae;g__Azospirillum;s__Azospirillum_thermophilum
NCBI2202149	0	0	0	0	79	0	0	0	64	k__Bacteria;p__Pseudomonadota;c__Gammaproteobacteria;o__Xanthomonadales;f__Xanthomonadaceae;g__Thermomonas;s__Thermomonas_aquatica
NCBI2202249	0	0	0	0	0	0	3763	4141	2480	k__Bacteria;p__Actinomycetota;c__Actinomycetes;o__Streptosporangiales;f__Streptosporangiaceae;g__Streptosporangium;s__Streptosporangium_sp._'caverna'
NCBI2202825	0	0	0	0	0	0	412	326	270	k__Bacteria;p__Pseudomonadota;c__Alphaproteobacteria;o__Hyphomicrobiales;f__Methylobacteriaceae;g__Methylobacterium;s__Methylobacterium_durans
NCBI2202826	0	0	0	0	0	0	0	0	48	k__Bacteria;p__Pseudomonadota;c__Alphaproteobacteria;o__Hyphomicrobiales;f__Methylobacteriaceae;g__Methylobacterium;s__Methylobacterium_sp._17Sr1-1
NCBI2202827	0	0	0	0	0	0	28	4	186	k__Bacteria;p__Pseudomonadota;c__Alphaproteobacteria;o__Hyphomicrobiales;f__Methylobacteriaceae;g__Methylobacterium;s__Methylobacterium_terrae
NCBI2202828	0	0	0	0	0	0	7	12	63	k__Bacteria;p__Pseudomonadota;c__Alphaproteobacteria;o__Hyphomicrobiales;f__Methylobacteriaceae;g__Methylobacterium;s__Methylobacterium_radiodurans
NCBI2203204	0	0	0	0	0	0	13	28	0	k__Bacteria;p__Actinomycetota;c__Actinomycetes;o__Kitasatosporales;f__Streptomycetaceae;g__Streptomyces;s__Streptomyces_sp._WAC_01438
NCBI2203210	0	0	0	0	0	0	0	0	37	k__Bacteria;p__Actinomycetota;c__Actinomycetes;o__Kitasatosporales;f__Streptomycetaceae;g__Streptomyces;s__Streptomyces_sp._WAC_06738
NCBI2203219	0	0	0	0	0	0	0	0	1	k__Bacteria;p__Bacteroidota;c__Chitinophagia;o__Chitinophagales;f__Chitinophagaceae;g__Chitinophaga;s__Chitinophaga_alhagiae
NCBI220672	0	0	0	0	0	0	0	43	0	k__Fungi;p__Ascomycota;c__Dothideomycetes;o__Pleosporales;f__Leptosphaeriaceae;g__Plenodomus;s__Plenodomus_biglobosus
NCBI2209	0	0	0	0	0	0	2	4	0	k__Archaea;p__Euryarchaeota;c__Methanomicrobia;o__Methanosarcinales;f__Methanosarcinaceae;g__Methanosarcina;s__Methanosarcina_mazei
NCBI221084	0	0	0	0	0	0	1642	0	0	k__Bacteria;p__Actinomycetota;c__Acidimicrobiia;o__Acidimicrobiales;f__Acidimicrobiaceae;g__Acidimicrobium;s__uncultured_Acidimicrobium_sp.
NCBI2211108	1	0	0	0	0	0	0	3	0	k__Bacteria;p__Pseudomonadota;c__Betaproteobacteria;o__Nitrosomonadales;f__Sterolibacteriaceae;g__;s__Sterolibacteriaceae_bacterium_J5B
NCBI2211140	0	0	0	0	0	0	0	2	0	k__Bacteria;p__Acidobacteriota;c__Terriglobia;o__Terriglobales;f__Acidobacteriaceae;g__Acidisarcina;s__Acidisarcina_polymorpha
NCBI2211210	0	0	0	0	0	0	0	0	15	k__Bacteria;p__Actinomycetota;c__Actinomycetes;o__Micrococcales;f__Micrococcaceae;g__Arthrobacter;s__Arthrobacter_dokdonellae
NCBI2211212	0	0	0	0	0	0	107	45	8	k__Bacteria;p__Bacillota;c__Bacilli;o__Bacillales;f__Paenibacillaceae;g__Paenibacillus;s__Paenibacillus_sp._DCT19
NCBI2211357	0	0	0	0	0	0	42	0	0	k__Bacteria;p__Actinomycetota;c__Actinomycetes;o__Kitasatosporales;f__Streptomycetaceae;g__Streptomyces;s__Streptomyces_sp._ETH9427
NCBI221169	0	0	0	0	0	0	771	407	246	k__Bacteria;p__Gemmatimonadota;c__Gemmatimonadetes;o__Gemmatimonadales;f__Gemmatimonadaceae;g__Gemmatimonas;s__uncultured_Gemmatimonas_sp.
NCBI2213200	0	0	0	0	0	0	5649	33	11	k__Bacteria;p__Actinomycetota;c__Actinomycetes;o__Mycobacteriales;f__Nocardiaceae;g__Nocardia;s__Nocardia_mangyaensis
NCBI2219103	0	0	0	0	0	0	0	26	0	k__Loebvirae;p__Hofneiviricota;c__Faserviricetes;o__Tubulavirales;f__Inoviridae;g__;s__Inoviridae_sp.
NCBI2219225	0	0	0	0	0	0	0	191	546	k__Bacteria;p__Pseudomonadota;c__Gammaproteobacteria;o__Pseudomonadales;f__Pseudomonadaceae;g__Pseudomonas;s__Pseudomonas_asiatica
NCBI2219696	0	6	0	0	556	0	47	78	94	k__Bacteria;p__Pseudomonadota;c__Alphaproteobacteria;o__Sphingomonadales;f__Sphingomonadaceae;g__Sphingomonas;s__Sphingomonas_sp._FARSPH
NCBI2220095	0	0	0	0	0	0	17	0	0	k__Bacteria;p__Actinomycetota;c__Actinomycetes;o__Micrococcales;f__Microbacteriaceae;g__Cryobacterium;s__Cryobacterium_soli
NCBI2220096	0	0	0	0	0	0	0	0	5	k__Bacteria;p__Pseudomonadota;c__Alphaproteobacteria;o__Rhodospirillales;f__Azospirillaceae;g__Indioceanicola;s__Indioceanicola_profundi
NCBI222819	0	0	0	0	0	0	0	0	1	k__Bacteria;p__Cyanobacteriota;c__Cyanophyceae;o__Oscillatoriales;f__;g__Koinonema;s__[Phormidium]_sp._ETS-05
NCBI223188	0	187	0	0	0	0	0	0	0	k__Bacteria;p__Pseudomonadota;c__Betaproteobacteria;o__Burkholderiales;f__Comamonadaceae;g__Rhodoferax;s__uncultured_Rhodoferax_sp.
NCBI223192	0	0	0	0	0	0	4	14	4	k__Fungi;p__Ascomycota;c__Sordariomycetes;o__Togniniales;f__Togniniaceae;g__Phaeoacremonium;s__Phaeoacremonium_minimum
NCBI2233998	0	0	0	0	0	0	37	12	24	k__Bacteria;p__Bacillota;c__Bacilli;o__Bacillales;f__Bacillaceae;g__Bacillus;s__Bacillus_sp._COPE52
NCBI2233999	0	0	0	0	0	0	1373	1204	482	k__Bacteria;p__Pseudomonadota;c__Alphaproteobacteria;o__Rhodospirillales;f__Azospirillaceae;g__Skermanella;s__Skermanella_pratensis
NCBI223967	0	0	0	60	17	93	27	46	104	k__Bacteria;p__Pseudomonadota;c__Alphaproteobacteria;o__Hyphomicrobiales;f__Methylobacteriaceae;g__Methylorubrum;s__Methylorubrum_populi
NCBI2246	0	0	0	0	0	0	0	0	2	k__Archaea;p__Euryarchaeota;c__Halobacteria;o__Haloferacales;f__Haloferacaceae;g__Haloferax;s__Haloferax_volcanii
NCBI2249356	0	0	0	0	0	0	142	48	163	k__Bacteria;p__Bacteroidota;c__Flavobacteriia;o__Flavobacteriales;f__Flavobacteriaceae;g__Flavobacterium;s__Flavobacterium_fluviale
NCBI225194	0	0	0	0	26	0	0	0	0	k__Bacteria;p__Thermodesulfobacteriota;c__Desulfuromonadia;o__Geobacterales;f__Geobacteraceae;g__Citrifermentans;s__Citrifermentans_bemidjiense
NCBI2259340	0	0	0	0	0	0	18	22	44	k__Bacteria;p__Pseudomonadota;c__Alphaproteobacteria;o__Rhodobacterales;f__Paracoccaceae;g__Paracoccus;s__Paracoccus_suum
NCBI225991	21	0	0	0	0	0	0	0	164	k__Bacteria;p__Pseudomonadota;c__Betaproteobacteria;o__Burkholderiales;f__Comamonadaceae;g__Comamonas;s__Comamonas_aquatica
NCBI2268026	0	0	0	0	0	0	0	1	1	k__Bacteria;p__Bacteroidota;c__Cytophagia;o__Cytophagales;f__Spirosomaceae;g__Runella;s__Runella_sp._SP2
NCBI2268461	0	0	0	0	0	0	0	6	6	k__Bacteria;p__Actinomycetota;c__Actinomycetes;o__Micrococcales;f__Microbacteriaceae;g__Microbacterium;s__Microbacterium_sp._ABRD_28
NCBI226899	0	0	0	0	0	0	0	0	1	k__Fungi;p__Ascomycota;c__Sordariomycetes;o__Ophiostomatales;f__Ophiostomataceae;g__Grosmannia;s__Grosmannia_clavigera
NCBI227318	0	0	0	0	0	0	4	0	10	k__Bacteria;p__Actinomycetota;c__Actinomycetes;o__Micromonosporales;f__Micromonosporaceae;g__Actinocatenispora;s__Actinocatenispora_thailandica
NCBI227322	0	0	0	0	0	0	259	0	0	k__Bacteria;p__Bacillota;c__Bacilli;o__Bacillales;f__Paenibacillaceae;g__Paenibacillus;s__uncultured_Paenibacillus_sp.
NCBI227605	0	0	0	0	0	0	0	0	1	k__Bacteria;p__Pseudomonadota;c__Alphaproteobacteria;o__Hyphomicrobiales;f__Beijerinckiaceae;g__Methylocella;s__Methylocella_tundrae
NCBI2282130	0	0	0	0	0	0	1	0	4	k__Archaea;p__Euryarchaeota;c__Halobacteria;o__Haloferacales;f__Haloferacaceae;g__Halobellus;s__Halobellus_sp._Atlit-31R
NCBI2282656	0	0	0	0	0	0	0	1927	0	k__Bacteria;p__Actinomycetota;c__Actinomycetes;o__Micrococcales;f__Microbacteriaceae;g__Humibacter;s__Humibacter_sp._BT305
NCBI2282738	0	0	0	0	0	0	8	27	28	k__Bacteria;p__Actinomycetota;c__Actinomycetes;o__Kitasatosporales;f__Streptomycetaceae;g__Streptomyces;s__Streptomyces_paludis
NCBI228602	0	0	0	0	0	0	0	0	3	k__Bacteria;p__Actinomycetota;c__Actinomycetes;o__Mycobacteriales;f__Nocardiaceae;g__Nocardia;s__Nocardia_arthritidis
NCBI228899	0	0	0	0	0	0	301	481	115	k__Bacteria;p__Bacillota;c__Bacilli;o__Bacillales;f__Bacillaceae;g__Peribacillus;s__Peribacillus_asahii
NCBI2290922	0	0	0	0	0	0	5	0	14	k__Bacteria;p__Pseudomonadota;c__Gammaproteobacteria;o__Xanthomonadales;f__Xanthomonadaceae;g__Lysobacter;s__Lysobacter_sp._TY2-98
NCBI2290923	0	0	1	68	345	228	0	0	60	k__Bacteria;p__Pseudomonadota;c__Betaproteobacteria;o__Neisseriales;f__Neisseriaceae;g__Crenobacter;s__Crenobacter_cavernae
NCBI2294034	0	0	0	0	0	0	35	41	34	k__Bacteria;p__Actinomycetota;c__Actinomycetes;o__Micromonosporales;f__Micromonosporaceae;g__Micromonospora;s__Micromonospora_craniellae
NCBI2294119	0	0	0	0	0	0	5	0	3	k__Bacteria;p__Bacteroidota;c__Flavobacteriia;o__Flavobacteriales;f__Flavobacteriaceae;g__Flavobacterium;s__Flavobacterium_sp._CJ74
NCBI2301191	0	0	0	0	0	0	10	11	6	k__Archaea;p__Nitrososphaerota;c__Nitrososphaeria;o__Nitrososphaerales;f__Nitrososphaeraceae;g__Nitrososphaera;s__Nitrososphaera_sp._AFS
NCBI2303331	0	0	0	0	0	0	4	9	17	k__Bacteria;p__Pseudomonadota;c__Gammaproteobacteria;o__Nevskiales;f__Sinobacteraceae;g__Solimonas;s__Solimonas_sp._K1W22B-7
NCBI2303332	0	0	0	0	5	0	40	0	3	k__Bacteria;p__Pseudomonadota;c__Gammaproteobacteria;o__Cellvibrionales;f__Cellvibrionaceae;g__Cellvibrio;s__Cellvibrio_sp._KY-GH-1
NCBI2303410	0	0	0	0	0	0	0	0	9	k__Bacteria;p__Myxococcota;c__Myxococcia;o__Myxococcales;f__Myxococcaceae;g__Simulacricoccus;s__Simulacricoccus_ruber
NCBI2303505	0	0	0	0	0	0	8	25	0	k__Bacteria;p__Bacillota;c__Bacilli;o__Bacillales;f__Bacillaceae;g__Psychrobacillus;s__Psychrobacillus_sp._AK_1817
NCBI2304600	0	0	0	0	0	0	2	0	2	k__Bacteria;p__Pseudomonadota;c__Alphaproteobacteria;o__Hyphomicrobiales;f__Breoghaniaceae;g__Breoghania;s__Breoghania_sp._L-A4
NCBI2305220	0	0	0	0	0	0	351	280	335	k__Bacteria;p__Actinomycetota;c__Actinomycetes;o__Kitasatosporales;f__Streptomycetaceae;g__Streptomyces;s__Streptomyces_sp._W1SF4
NCBI2305221	0	0	0	0	0	0	0	0	76	k__Bacteria;p__Actinomycetota;c__Actinomycetes;o__Kitasatosporales;f__Streptomycetaceae;g__Streptomyces;s__Streptomyces_sp._KPB2
NCBI231055	0	0	0	0	0	0	0	45	0	k__Fungi;p__Mucoromycota;c__Glomeromycetes;o__Glomerales;f__Glomeraceae;g__;s__uncultured_Glomus
NCBI231269	0	0	0	0	0	0	39	30	11	k__Fungi;p__Ascomycota;c__Sordariomycetes;o__Hypocreales;f__Nectriaceae;g__Fusarium;s__Fusarium_coffeatum
NCBI231455	0	0	0	37	72	0	0	0	0	k__Bacteria;p__Pseudomonadota;c__Gammaproteobacteria;o__Xanthomonadales;f__Rhodanobacteraceae;g__Dyella;s__Dyella_japonica
NCBI2315862	0	0	0	0	0	0	0	2	18	k__Bacteria;p__Bacteroidota;c__Chitinophagia;o__Chitinophagales;f__Chitinophagaceae;g__Paraflavitalea;s__Paraflavitalea_soli
NCBI2319843	0	0	0	0	0	0	0	0	6	k__Bacteria;p__Bacteroidota;c__Cytophagia;o__Cytophagales;f__Hymenobacteraceae;g__Hymenobacter;s__Hymenobacter_oligotrophus
NCBI2319844	0	0	1	0	0	0	9	0	0	k__Bacteria;p__Pseudomonadota;c__Alphaproteobacteria;o__Sphingomonadales;f__Sphingomonadaceae;g__Sphingomonas;s__Sphingomonas_paeninsulae
NCBI2320867	0	0	0	0	0	0	0	8	2	k__Bacteria;p__Pseudomonadota;c__Gammaproteobacteria;o__Pseudomonadales;f__Pseudomonadaceae;g__Pseudomonas;s__Pseudomonas_cavernae
NCBI2321230	0	0	0	7	4	0	0	0	1	k__Archaea;p__Euryarchaeota;c__Halobacteria;o__Halobacteriales;f__Halococcaceae;g__Halococcus;s__Halococcus_sp._IIIV-5B
NCBI2321403	0	0	0	0	0	0	17	29	23	k__Bacteria;p__Bacteroidota;c__Cytophagia;o__Cytophagales;f__Fulvivirgaceae;g__Chryseolinea;s__Chryseolinea_soli
NCBI233795	0	0	0	0	0	0	0	0	1055	k__Bacteria;p__Pseudomonadota;c__Alphaproteobacteria;o__Hyphomicrobiales;f__Phyllobacteriaceae;g__Mesorhizobium;s__uncultured_Mesorhizobium_sp.
NCBI2338327	0	0	0	0	0	0	515	115	650	k__Bacteria;p__Pseudomonadota;c__Alphaproteobacteria;o__Sphingomonadales;f__Erythrobacteraceae;g__Tsuneonella;s__Tsuneonella_amylolytica
NCBI2341021	0	0	0	0	0	0	1	0	1	k__Archaea;p__Nitrososphaerota;c__;o__;f__;g__Candidatus_Nitrosotalea;s__Candidatus_Nitrosotalea_sp._FS
NCBI2341112	0	0	0	0	0	0	45	19	0	k__Bacteria;p__Pseudomonadota;c__Alphaproteobacteria;o__Hyphomicrobiales;f__Rhizobiaceae;g__Georhizobium;s__Georhizobium_profundi
NCBI234612	0	0	0	0	0	0	2285	2059	1733	k__Bacteria;p__Actinomycetota;c__Actinomycetes;o__Kitasatosporales;f__Streptomycetaceae;g__Streptomyces;s__Streptomyces_sp._TN58
NCBI2350	0	0	0	0	0	0	8	1	2	k__Bacteria;p__Bacteroidota;c__Saprospiria;o__Saprospirales;f__Haliscomenobacteraceae;g__Haliscomenobacter;s__Haliscomenobacter_hydrossis
NCBI2358	0	0	0	0	0	0	0	2	1	k__Bacteria;p__Thermodesulfobacteriota;c__Desulfomonilia;o__Desulfomonilales;f__Desulfomonilaceae;g__Desulfomonile;s__Desulfomonile_tiedjei
NCBI236234	0	1	0	0	0	0	0	2	1	k__Fungi;p__Ascomycota;c__Dothideomycetes;o__Botryosphaeriales;f__Botryosphaeriaceae;g__Diplodia;s__Diplodia_corticola
NCBI2364271	0	0	0	0	0	0	57	0	103	k__Bacteria;p__Pseudomonadota;c__Alphaproteobacteria;o__Hyphomicrobiales;f__Rhizobiaceae;g__Rhizobium;s__Rhizobium_sp._CCGE531
NCBI237609	0	0	0	0	0	0	0	0	6	k__Bacteria;p__Pseudomonadota;c__Gammaproteobacteria;o__Pseudomonadales;f__Pseudomonadaceae;g__Pseudomonas;s__Pseudomonas_alkylphenolica
NCBI237610	0	0	0	0	0	0	5	12	22	k__Bacteria;p__Pseudomonadota;c__Gammaproteobacteria;o__Pseudomonadales;f__Pseudomonadaceae;g__Pseudomonas;s__Pseudomonas_psychrotolerans
NCBI239364	0	0	0	0	2561	0	0	0	0	k__Viruses;p__;c__;o__;f__;g__;s__uncultured_human_fecal_virus
NCBI239730	0	0	0	0	0	0	0	0	2153	k__Bacteria;p__Actinomycetota;c__Actinomycetes;o__Actinomycetales;f__;g__;s__uncultured_Actinomycetales_bacterium
NCBI239935	0	0	0	0	0	0	0	0	43	k__Bacteria;p__Verrucomicrobiota;c__Verrucomicrobiae;o__Verrucomicrobiales;f__Akkermansiaceae;g__Akkermansia;s__Akkermansia_muciniphila
NCBI24	0	0	0	0	0	0	23	0	12	k__Bacteria;p__Pseudomonadota;c__Gammaproteobacteria;o__Alteromonadales;f__Shewanellaceae;g__Shewanella;s__Shewanella_putrefaciens
NCBI240495	0	0	0	0	0	0	210	1004	108	k__Bacteria;p__Actinomycetota;c__Actinomycetes;o__Pseudonocardiales;f__Pseudonocardiaceae;g__Pseudonocardia;s__Pseudonocardia_dioxanivorans
NCBI241244	0	0	0	0	0	0	2	14	0	k__Bacteria;p__Bacillota;c__Bacilli;o__Bacillales;f__Planococcaceae;g__Rummeliibacillus;s__Rummeliibacillus_stabekisii
NCBI2419774	0	0	0	0	0	0	54	0	50	k__Bacteria;p__Actinomycetota;c__Actinomycetes;o__Micrococcales;f__Microbacteriaceae;g__Protaetiibacter;s__Protaetiibacter_intestinalis
NCBI2420135	0	0	0	0	0	0	1047	929	446	k__Bacteria;p__Actinomycetota;c__Actinomycetes;o__Kitasatosporales;f__Streptomycetaceae;g__Streptomyces;s__Streptomyces_sp._S501
NCBI2420509	0	0	0	22	0	0	27	14	3	k__Bacteria;p__Actinomycetota;c__Actinomycetes;o__Mycobacteriales;f__Gordoniaceae;g__Gordonia;s__Gordonia_insulae
NCBI244581	0	0	0	0	0	0	3	0	0	k__Bacteria;p__Pseudomonadota;c__Alphaproteobacteria;o__Holosporales;f__Caedimonadaceae;g__Candidatus_Paracaedimonas;s__Candidatus_Paracaedimonas_acanthamoebae
NCBI244734	0	0	0	0	0	0	54	24	21	k__Bacteria;p__Pseudomonadota;c__Alphaproteobacteria;o__Hyphomicrobiales;f__Nitrobacteraceae;g__Bradyrhizobium;s__Bradyrhizobium_betae
NCBI2448054	0	0	0	0	0	0	0	1	1	k__Bacteria;p__Gemmatimonadota;c__Gemmatimonadetes;o__Gemmatimonadales;f__;g__;s__Gemmatimonadales_bacterium
NCBI245014	0	0	0	273	0	0	0	0	0	k__Bacteria;p__Bacillota;c__Clostridia;o__Eubacteriales;f__;g__;s__butyrate-producing_bacterium_SS3/4
NCBI246	0	0	0	0	0	0	0	0	4	k__Bacteria;p__Bacteroidota;c__Flavobacteriia;o__Flavobacteriales;f__Weeksellaceae;g__Chryseobacterium;s__Chryseobacterium_balustinum
NCBI247333	0	0	0	0	0	0	0	17	0	k__Bacteria;p__Actinomycetota;c__Actinomycetes;o__Micrococcales;f__Ornithinimicrobiaceae;g__Serinicoccus;s__Serinicoccus_marinus
NCBI2478486	0	0	0	0	0	0	11	22	14	k__Bacteria;p__Acidobacteriota;c__Holophagae;o__Holophagales;f__;g__;s__Holophagales_bacterium
NCBI2478552	0	0	0	0	0	0	0	0	8	k__Bacteria;p__Bacteroidota;c__Flavobacteriia;o__Flavobacteriales;f__Flavobacteriaceae;g__Flavobacterium;s__Flavobacterium_sp._140616W15
NCBI2478662	0	0	0	25	0	0	0	0	0	k__Bacteria;p__Pseudomonadota;c__Betaproteobacteria;o__Burkholderiales;f__Comamonadaceae;g__Acidovorax;s__Acidovorax_sp._1608163
NCBI2478663	0	0	0	0	0	0	0	0	3	k__Bacteria;p__Bacteroidota;c__Flavobacteriia;o__Flavobacteriales;f__Weeksellaceae;g__Chryseobacterium;s__Chryseobacterium_sp._3008163
NCBI248026	0	0	0	0	0	55	0	4	0	k__Bacteria;p__Pseudomonadota;c__Betaproteobacteria;o__Burkholderiales;f__Burkholderiaceae;g__Cupriavidus;s__Cupriavidus_pinatubonensis
NCBI2480625	0	0	0	0	0	0	16	14	0	k__Bacteria;p__Actinomycetota;c__Actinomycetes;o__Micrococcales;f__Microbacteriaceae;g__Plantibacter;s__Plantibacter_sp._PA-3-X8
NCBI2482728	0	0	0	0	0	0	450	398	1472	k__Bacteria;p__Bacteroidota;c__Sphingobacteriia;o__Sphingobacteriales;f__Sphingobacteriaceae;g__Pedobacter;s__Pedobacter_sp._G11
NCBI2483401	0	0	0	0	0	0	13	25	13	k__Bacteria;p__Actinomycetota;c__Actinomycetes;o__Micrococcales;f__Microbacteriaceae;g__Microbacterium;s__Microbacterium_sp._10M-3C3
NCBI2483403	0	0	0	0	0	0	0	8	0	k__Bacteria;p__Pseudomonadota;c__Alphaproteobacteria;o__Hyphomicrobiales;f__Phyllobacteriaceae;g__Mesorhizobium;s__Mesorhizobium_sp._NZP2298
NCBI2483404	0	0	0	0	0	0	7	5	24	k__Bacteria;p__Pseudomonadota;c__Alphaproteobacteria;o__Hyphomicrobiales;f__Phyllobacteriaceae;g__Mesorhizobium;s__Mesorhizobium_sp._NZP2077
NCBI2483798	0	0	0	0	0	0	58	0	150	k__Bacteria;p__Actinomycetota;c__Actinomycetes;o__Propionibacteriales;f__Nocardioidaceae;g__Nocardioides;s__Nocardioides_pantholopis
NCBI2483799	0	0	0	0	0	0	9	0	0	k__Bacteria;p__Actinomycetota;c__Actinomycetes;o__Micrococcales;f__Bogoriellaceae;g__Georgenia;s__Georgenia_faecalis
NCBI2486272	0	0	0	31	0	0	29	0	19	k__Bacteria;p__Actinomycetota;c__Actinomycetes;o__Propionibacteriales;f__Nocardioidaceae;g__Nocardioides;s__Nocardioides_sp._WS12
NCBI2487344	0	0	0	0	0	0	362	144	0	k__Bacteria;p__Actinomycetota;c__Actinomycetes;o__Mycobacteriales;f__Mycobacteriaceae;g__Mycolicibacterium;s__Mycolicibacterium_nivoides
NCBI2487421	0	0	0	0	0	0	13	14	30	k__Bacteria;p__Actinomycetota;c__Actinomycetes;o__Kitasatosporales;f__Streptomycetaceae;g__Streptomyces;s__Streptomyces_sp._WAC08241
NCBI2487747	0	0	0	0	15	0	0	0	0	k__Archaea;p__Euryarchaeota;c__Halobacteria;o__Halobacteriales;f__Haloarculaceae;g__Halomicroarcula;s__Halomicroarcula_rubra
NCBI2487887	0	0	0	0	0	0	6	0	19	k__Bacteria;p__Pseudomonadota;c__Gammaproteobacteria;o__Pseudomonadales;f__Pseudomonadaceae;g__Pseudomonas;s__Pseudomonas_sp._KU43P
NCBI2488560	0	0	0	36	0	43	0	0	0	k__Bacteria;p__Pseudomonadota;c__Betaproteobacteria;o__Burkholderiales;f__Alcaligenaceae;g__Pigmentiphaga;s__Pigmentiphaga_sp._H8
NCBI248903	0	0	0	0	0	0	175	289	39	k__Bacteria;p__Bacillota;c__Bacilli;o__Bacillales;f__Paenibacillaceae;g__Paenibacillus;s__Paenibacillus_xylanilyticus
NCBI2489212	0	0	0	0	0	0	0	10	0	k__Bacteria;p__Actinomycetota;c__Actinomycetes;o__Micrococcales;f__Microbacteriaceae;g__Microbacterium;s__Microbacterium_sp._RG1
NCBI2490851	0	0	0	0	0	0	42	1	2	k__Bacteria;p__Pseudomonadota;c__Gammaproteobacteria;o__Enterobacterales;f__Erwiniaceae;g__Pantoea;s__Pantoea_sp._CCBC3-3-1
NCBI2490853	0	0	0	0	0	0	154	83	0	k__Bacteria;p__Actinomycetota;c__Actinomycetes;o__Mycobacteriales;f__Nocardiaceae;g__Rhodococcus;s__Rhodococcus_sp._NJ-530
NCBI2490858	0	0	0	0	0	0	0	1	1	k__Bacteria;p__Bacillota;c__Bacilli;o__Bacillales;f__Thermoactinomycetaceae;g__Staphylospora;s__Staphylospora_marina
NCBI2492396	0	0	0	0	0	0	0	0	8	k__Bacteria;p__Pseudomonadota;c__Gammaproteobacteria;o__Enterobacterales;f__Enterobacteriaceae;g__Kosakonia;s__Kosakonia_sp._CCTCC_M2018092
NCBI2493093	0	0	0	0	0	0	0	352	0	k__Bacteria;p__Pseudomonadota;c__Alphaproteobacteria;o__Hyphomicrobiales;f__Nitrobacteraceae;g__Bradyrhizobium;s__Bradyrhizobium_sp._LCT2
NCBI2493668	0	0	0	0	0	0	23	22	29	k__Bacteria;p__Pseudomonadota;c__Alphaproteobacteria;o__Hyphomicrobiales;f__Phyllobacteriaceae;g__Mesorhizobium;s__Mesorhizobium_sp._M9A.F.Ca.ET.002.03.1.2
NCBI2493669	0	0	0	0	0	0	10	18	0	k__Bacteria;p__Pseudomonadota;c__Alphaproteobacteria;o__Hyphomicrobiales;f__Phyllobacteriaceae;g__Mesorhizobium;s__Mesorhizobium_sp._M1D.F.Ca.ET.043.01.1.1
NCBI2493670	0	0	0	0	0	0	0	0	26	k__Bacteria;p__Pseudomonadota;c__Alphaproteobacteria;o__Hyphomicrobiales;f__Phyllobacteriaceae;g__Mesorhizobium;s__Mesorhizobium_sp._M2A.F.Ca.ET.043.02.1.1
NCBI2493671	0	0	0	0	0	0	8	0	0	k__Bacteria;p__Pseudomonadota;c__Alphaproteobacteria;o__Hyphomicrobiales;f__Phyllobacteriaceae;g__Mesorhizobium;s__Mesorhizobium_sp._M2A.F.Ca.ET.043.05.1.1
NCBI2493672	0	0	0	0	0	0	24	29	40	k__Bacteria;p__Pseudomonadota;c__Alphaproteobacteria;o__Hyphomicrobiales;f__Phyllobacteriaceae;g__Mesorhizobium;s__Mesorhizobium_sp._M1E.F.Ca.ET.045.02.1.1
NCBI2493673	0	0	0	0	0	0	7	0	8	k__Bacteria;p__Pseudomonadota;c__Alphaproteobacteria;o__Hyphomicrobiales;f__Phyllobacteriaceae;g__Mesorhizobium;s__Mesorhizobium_sp._M1B.F.Ca.ET.045.04.1.1
NCBI2493674	0	0	0	0	0	0	62	0	0	k__Bacteria;p__Pseudomonadota;c__Alphaproteobacteria;o__Hyphomicrobiales;f__Phyllobacteriaceae;g__Mesorhizobium;s__Mesorhizobium_sp._M2A.F.Ca.ET.046.03.2.1
NCBI2493675	0	0	0	0	0	0	0	7	0	k__Bacteria;p__Pseudomonadota;c__Alphaproteobacteria;o__Hyphomicrobiales;f__Phyllobacteriaceae;g__Mesorhizobium;s__Mesorhizobium_sp._M4B.F.Ca.ET.058.02.1.1
NCBI2493676	0	0	0	0	0	0	0	6	0	k__Bacteria;p__Pseudomonadota;c__Alphaproteobacteria;o__Hyphomicrobiales;f__Phyllobacteriaceae;g__Mesorhizobium;s__Mesorhizobium_sp._M3A.F.Ca.ET.080.04.2.1
NCBI2493677	0	0	0	0	0	0	37	24	61	k__Bacteria;p__Pseudomonadota;c__Alphaproteobacteria;o__Hyphomicrobiales;f__Phyllobacteriaceae;g__Mesorhizobium;s__Mesorhizobium_sp._M6A.T.Cr.TU.016.01.1.1
NCBI2493678	0	0	0	0	0	0	0	0	30	k__Bacteria;p__Pseudomonadota;c__Alphaproteobacteria;o__Hyphomicrobiales;f__Phyllobacteriaceae;g__Mesorhizobium;s__Mesorhizobium_sp._M7D.F.Ca.US.005.01.1.1
NCBI2493679	0	0	0	0	0	0	0	13	0	k__Bacteria;p__Pseudomonadota;c__Alphaproteobacteria;o__Hyphomicrobiales;f__Phyllobacteriaceae;g__Mesorhizobium;s__Mesorhizobium_sp._M8A.F.Ca.ET.057.01.1.1
NCBI2493680	0	0	0	0	0	0	0	0	31	k__Bacteria;p__Pseudomonadota;c__Alphaproteobacteria;o__Hyphomicrobiales;f__Phyllobacteriaceae;g__Mesorhizobium;s__Mesorhizobium_sp._M1A.F.Ca.IN.022.06.1.1
NCBI2493681	0	0	0	0	0	0	9	7	11	k__Bacteria;p__Pseudomonadota;c__Alphaproteobacteria;o__Hyphomicrobiales;f__Phyllobacteriaceae;g__Mesorhizobium;s__Mesorhizobium_sp._M7A.F.Ce.TU.012.03.2.1
NCBI2494374	0	0	0	0	0	0	0	0	3	k__Bacteria;p__Pseudomonadota;c__Alphaproteobacteria;o__Rhodobacterales;f__Paracoccaceae;g__Tabrizicola;s__Tabrizicola_piscis
NCBI2495430	0	0	0	0	0	0	0	0	94	k__Bacteria;p__Actinomycetota;c__Actinomycetes;o__Micrococcales;f__Microbacteriaceae;g__Curtobacterium;s__Curtobacterium_sp._Csp2
NCBI2495582	0	0	0	0	0	0	3	1	0	k__Bacteria;p__Bacillota;c__Bacilli;o__Bacillales;f__Paenibacillaceae;g__Paenibacillus;s__Paenibacillus_albus
NCBI2495594	0	0	0	0	0	0	0	4	0	k__Bacteria;p__Thermodesulfobacteriota;c__Desulfuromonadia;o__Geobacterales;f__Geobacteraceae;g__Geobacter;s__Geobacter_sp._SVR
NCBI249567	0	0	0	0	0	0	0	0	12	k__Bacteria;p__Actinomycetota;c__Actinomycetes;o__Kitasatosporales;f__Streptomycetaceae;g__Streptomyces;s__Streptomyces_decoyicus
NCBI249586	0	0	0	0	0	0	20	54	122	k__Bacteria;p__Actinomycetota;c__Actinomycetes;o__Kitasatosporales;f__Streptomycetaceae;g__Streptomyces;s__Streptomyces_asoensis
NCBI2496028	0	0	0	0	0	0	0	44	168	k__Bacteria;p__Bacteroidota;c__Cytophagia;o__Cytophagales;f__Hymenobacteraceae;g__Hymenobacter;s__Hymenobacter_radiodurans
NCBI2496266	0	0	0	0	159	0	0	0	0	k__Bacteria;p__Pseudomonadota;c__Betaproteobacteria;o__Neisseriales;f__Chromobacteriaceae;g__Iodobacter;s__Iodobacter_ciconiae
NCBI2496836	0	0	0	0	0	0	369	290	246	k__Bacteria;p__Actinomycetota;c__Actinomycetes;o__Kitasatosporales;f__Streptomycetaceae;g__Streptomyces;s__Streptomyces_cyaneochromogenes
NCBI2496837	0	0	0	0	0	0	0	1	0	k__Bacteria;p__Bacillota;c__Bacilli;o__Bacillales;f__Paenibacillaceae;g__Brevibacillus;s__Brevibacillus_marinus
NCBI2496847	0	0	0	0	1773	0	0	357	0	k__Bacteria;p__Pseudomonadota;c__Betaproteobacteria;o__Nitrosomonadales;f__Sterolibacteriaceae;g__;s__Sterolibacteriaceae_bacterium_M52
NCBI2496907	0	0	0	0	0	0	22	0	0	k__Bacteria;p__Acidobacteriota;c__Blastocatellia;o__;f__;g__;s__uncultured_Blastocatellia_bacterium
NCBI2497861	0	0	0	0	35	0	0	0	0	k__Bacteria;p__Pseudomonadota;c__Gammaproteobacteria;o__Oceanospirillales;f__Halomonadaceae;g__Halomonas;s__Halomonas_tianxiuensis
NCBI2497863	0	0	0	0	0	0	50	26	16	k__Bacteria;p__Pseudomonadota;c__Betaproteobacteria;o__Burkholderiales;f__Oxalobacteraceae;g__Janthinobacterium;s__Janthinobacterium_sp._17J80-10
NCBI2498704	0	0	0	0	0	0	255	128	194	k__Bacteria;p__Actinomycetota;c__Actinomycetes;o__Micrococcales;f__Microbacteriaceae;g__Agromyces;s__Agromyces_sp._LHK192
NCBI2498848	0	0	0	0	0	0	0	0	7	k__Bacteria;p__Pseudomonadota;c__Gammaproteobacteria;o__Pseudomonadales;f__Pseudomonadaceae;g__Pseudomonas;s__Pseudomonas_sp._MPC6
NCBI2499144	0	0	0	0	0	0	3	0	4	k__Bacteria;p__Pseudomonadota;c__Alphaproteobacteria;o__Hyphomicrobiales;f__Devosiaceae;g__Devosia;s__Devosia_sp._1566
NCBI2499145	0	0	0	0	0	0	0	31	0	k__Bacteria;p__Actinomycetota;c__Actinomycetes;o__Mycobacteriales;f__Nocardiaceae;g__Rhodococcus;s__Rhodococcus_sp._X156
NCBI2499213	0	0	0	0	0	0	0	5	0	k__Bacteria;p__Bacillota;c__Bacilli;o__Bacillales;f__Bacillaceae;g__Bacillus;s__Bacillus_sp._BD59S
NCBI2500532	0	0	0	0	0	0	89	36	181	k__Bacteria;p__Pseudomonadota;c__Alphaproteobacteria;o__Rhodobacterales;f__Paracoccaceae;g__Paracoccus;s__Paracoccus_sp._Arc7-R13
NCBI2502779	0	0	0	0	4	0	1	3	0	k__Bacteria;p__Bacteroidota;c__Chitinophagia;o__Chitinophagales;f__Chitinophagaceae;g__Pseudocnuella;s__Pseudocnuella_soli
NCBI2502994	0	0	0	0	0	0	22	31	10	k__Fungi;p__Ascomycota;c__Sordariomycetes;o__Hypocreales;f__Nectriaceae;g__Fusarium;s__Fusarium_odoratissimum
NCBI2506427	0	0	0	0	0	0	85	48	56	k__Bacteria;p__Actinomycetota;c__Actinomycetes;o__Kitasatosporales;f__Streptomycetaceae;g__Streptomyces;s__Streptomyces_sp._S6
NCBI2507075	0	0	0	0	0	0	1	1	2	k__Archaea;p__Euryarchaeota;c__Methanomicrobia;o__Methanosarcinales;f__Methanosarcinaceae;g__Methanosarcina;s__Methanosarcina_sp._MSH10X1
NCBI2507539	0	0	0	0	0	0	1	0	0	k__Bacteria;p__Bacillota;c__Bacilli;o__Bacillales;f__Thermoactinomycetaceae;g__Thermoactinomyces;s__Thermoactinomyces_sp._YT06
NCBI2507582	0	0	0	28	0	0	7	15	0	k__Bacteria;p__Actinomycetota;c__Actinomycetes;o__Mycobacteriales;f__Nocardiaceae;g__Rhodococcus;s__Rhodococcus_sp._ABRD24
NCBI2509455	0	0	0	0	0	0	20	55	0	k__Bacteria;p__Actinomycetota;c__Actinomycetes;o__Micrococcales;f__Microbacteriaceae;g__Agromyces;s__Agromyces_protaetiae
NCBI2509457	0	0	0	0	0	0	0	22	0	k__Bacteria;p__Actinomycetota;c__Actinomycetes;o__Micrococcales;f__Promicromonosporaceae;g__Xylanimonas;s__Xylanimonas_protaetiae
NCBI2509458	0	0	0	0	0	0	0	27	0	k__Bacteria;p__Actinomycetota;c__Actinomycetes;o__Micrococcales;f__Microbacteriaceae;g__Microbacterium;s__Microbacterium_protaetiae
NCBI2509614	0	0	0	0	0	0	0	19	6	k__Bacteria;p__Pseudomonadota;c__Betaproteobacteria;o__Burkholderiales;f__Comamonadaceae;g__Rhodoferax;s__Rhodoferax_sediminis
NCBI2509675	0	0	0	0	0	0	1	2	2	k__Bacteria;p__Chloroflexota;c__Ktedonobacteria;o__Ktedonobacterales;f__Ktedonosporobacteraceae;g__Ktedonosporobacter;s__Ktedonosporobacter_rubrisoli
NCBI2511995	0	0	0	0	0	0	2	0	0	k__Bacteria;p__Pseudomonadota;c__Gammaproteobacteria;o__Xanthomonadales;f__Xanthomonadaceae;g__Pseudolysobacter;s__Pseudolysobacter_antarcticus
NCBI2518343	0	0	2	0	35	23	0	0	0	k__Bacteria;p__Pseudomonadota;c__Betaproteobacteria;o__Burkholderiales;f__Comamonadaceae;g__Acidovorax;s__Acidovorax_sp._JMULE5
NCBI2518370	0	0	0	0	0	0	12179	8236	8527	k__Bacteria;p__Actinomycetota;c__Actinomycetes;o__Propionibacteriales;f__Nocardioidaceae;g__Nocardioides;s__Nocardioides_euryhalodurans
NCBI2518371	0	0	0	0	0	0	746	770	695	k__Bacteria;p__Actinomycetota;c__Actinomycetes;o__Propionibacteriales;f__Nocardioidaceae;g__Nocardioides;s__Nocardioides_seonyuensis
NCBI2518599	0	0	0	0	0	0	0	0	74	k__Bacteria;p__Pseudomonadota;c__Betaproteobacteria;o__Burkholderiales;f__Burkholderiaceae;g__Pandoraea;s__Pandoraea_sp._XY-2
NCBI2518971	0	0	0	0	0	0	0	2	6	k__Bacteria;p__Bacteroidota;c__Bacteroidia;o__Bacteroidales;f__Muribaculaceae;g__Duncaniella;s__Duncaniella_dubosii
NCBI2527968	0	0	0	0	0	0	0	3	0	k__Bacteria;p__Planctomycetota;c__Planctomycetia;o__Pirellulales;f__Pirellulaceae;g__Aureliella;s__Aureliella_helgolandensis
NCBI2527972	0	0	0	0	0	1	0	0	7	k__Bacteria;p__Planctomycetota;c__Planctomycetia;o__Pirellulales;f__Lacipirellulaceae;g__Aeoliella;s__Aeoliella_mucimassa
NCBI2527974	0	0	0	0	0	0	379	893	287	k__Bacteria;p__Planctomycetota;c__Planctomycetia;o__Isosphaerales;f__Isosphaeraceae;g__Tautonia;s__Tautonia_plasticadhaerens
NCBI2527982	0	0	0	0	0	0	0	0	14	k__Bacteria;p__Planctomycetota;c__Phycisphaerae;o__Phycisphaerales;f__Phycisphaeraceae;g__Mucisphaera;s__Mucisphaera_calidilacus
NCBI2527983	0	0	0	0	0	0	28	49	45	k__Bacteria;p__Planctomycetota;c__Planctomycetia;o__Planctomycetales;f__Planctomycetaceae;g__Caulifigura;s__Caulifigura_coniformis
NCBI2527995	0	0	0	0	0	0	0	3	0	k__Bacteria;p__Planctomycetota;c__Planctomycetia;o__Planctomycetales;f__Planctomycetaceae;g__Symmachiella;s__Symmachiella_dynata
NCBI2528008	0	0	0	0	0	0	0	3	9	k__Bacteria;p__Planctomycetota;c__;o__;f__;g__;s__Planctomycetes_bacterium_Pla163
NCBI2528009	0	0	0	0	0	0	5	29	42	k__Bacteria;p__Planctomycetota;c__Planctomycetia;o__Pirellulales;f__Lacipirellulaceae;g__Pirellulimonas;s__Pirellulimonas_nuda
NCBI2528010	0	0	0	0	0	0	4	0	1	k__Bacteria;p__Planctomycetota;c__Planctomycetia;o__Pirellulales;f__Pirellulaceae;g__Lignipirellula;s__Lignipirellula_cremea
NCBI2528018	0	0	0	0	0	0	2	10	4	k__Bacteria;p__Planctomycetota;c__;o__;f__;g__;s__Planctomycetes_bacterium_Poly30
NCBI2528019	0	0	0	0	0	0	0	0	5	k__Bacteria;p__Planctomycetota;c__Planctomycetia;o__Planctomycetales;f__Planctomycetaceae;g__Planctopirus;s__Planctopirus_ephydatiae
NCBI2528021	0	0	0	0	0	0	16	23	19	k__Bacteria;p__Planctomycetota;c__Planctomycetia;o__Pirellulales;f__Pirellulaceae;g__Anatilimnocola;s__Anatilimnocola_aggregata
NCBI2528023	0	0	0	0	0	0	283	303	268	k__Bacteria;p__Planctomycetota;c__Planctomycetia;o__Gemmatales;f__Gemmataceae;g__Urbifossiella;s__Urbifossiella_limnaea
NCBI2528024	0	0	0	0	0	0	112	119	97	k__Bacteria;p__Planctomycetota;c__Planctomycetia;o__Pirellulales;f__Lacipirellulaceae;g__Lacipirellula;s__Lacipirellula_limnantheis
NCBI2528026	0	0	0	0	0	0	0	6	5	k__Bacteria;p__Planctomycetota;c__Planctomycetia;o__Planctomycetales;f__Planctomycetaceae;g__Maioricimonas;s__Maioricimonas_rarisocia
NCBI252803	0	0	0	0	5	0	2	2	0	k__Fungi;p__Basidiomycota;c__Tremellomycetes;o__Trichosporonales;f__Trichosporonaceae;g__Apiotrichum;s__Apiotrichum_mycotoxinovorans
NCBI2528035	0	0	0	0	0	0	5	173	0	k__Bacteria;p__Planctomycetota;c__Phycisphaerae;o__;f__;g__;s__Phycisphaerae_bacterium_RAS2
NCBI2528964	0	0	0	0	0	0	156	114	94	k__Bacteria;p__Pseudomonadota;c__Alphaproteobacteria;o__Hyphomicrobiales;f__Xanthobacteraceae;g__Xanthobacter;s__Xanthobacter_dioxanivorans
NCBI252970	0	0	0	143	0	83	0	0	0	k__Bacteria;p__Pseudomonadota;c__Betaproteobacteria;o__Burkholderiales;f__Burkholderiaceae;g__Paraburkholderia;s__Paraburkholderia_phenoliruptrix
NCBI2530390	0	0	0	0	0	0	0	7	1	k__Bacteria;p__Bacteroidota;c__Bacteroidia;o__Bacteroidales;f__Muribaculaceae;g__Muribaculum;s__Muribaculum_gordoncarteri
NCBI253239	0	0	4	0	0	0	0	0	0	k__Bacteria;p__Bacillota;c__Clostridia;o__Eubacteriales;f__Oscillospiraceae;g__Ethanoligenens;s__Ethanoligenens_harbinense
NCBI253703	0	0	0	0	0	0	0	3	0	k__Bacteria;p__Bacillota;c__Bacilli;o__Bacillales;f__Paenibacillaceae;g__Paenibacillus;s__Paenibacillus_antarcticus
NCBI253830	0	0	0	0	0	0	0	0	400	k__Bacteria;p__Myxococcota;c__Myxococcia;o__Myxococcales;f__;g__;s__uncultured_Myxococcales_bacterium
NCBI254	0	0	0	0	0	0	63	44	165	k__Bacteria;p__Bacteroidota;c__Flavobacteriia;o__Flavobacteriales;f__Weeksellaceae;g__Chryseobacterium;s__Chryseobacterium_indoltheticum
NCBI2541726	0	0	0	0	0	0	36	0	0	k__Bacteria;p__Actinomycetota;c__Actinomycetes;o__Micrococcales;f__Microbacteriaceae;g__Microbacterium;s__Microbacterium_wangchenii
NCBI254246	0	0	0	0	0	0	0	3	2	k__Bacteria;p__Pseudomonadota;c__Gammaproteobacteria;o__Legionellales;f__Coxiellaceae;g__Aquicella;s__Aquicella_lusitana
NCBI2547399	0	0	0	0	0	40	0	0	0	k__Bacteria;p__Pseudomonadota;c__Betaproteobacteria;o__Burkholderiales;f__Burkholderiaceae;g__Paraburkholderia;s__Paraburkholderia_pallida
NCBI2547601	0	0	0	0	0	0	910	504	475	k__Bacteria;p__Pseudomonadota;c__Alphaproteobacteria;o__Sphingomonadales;f__Erythrobacteraceae;g__Porphyrobacter;s__Porphyrobacter_sp._YT40
NCBI2548456	0	0	0	0	0	0	25	36	37	k__Bacteria;p__Actinomycetota;c__Actinomycetes;o__Kitasatosporales;f__Streptomycetaceae;g__Streptomyces;s__Streptomyces_aquilus
NCBI255045	0	0	0	0	0	0	545	188	66	k__Bacteria;p__Pseudomonadota;c__Alphaproteobacteria;o__Hyphomicrobiales;f__Nitrobacteraceae;g__Bradyrhizobium;s__Bradyrhizobium_canariense
NCBI255247	0	0	0	0	0	0	4	10	2	k__Bacteria;p__Bacillota;c__Bacilli;o__Bacillales;f__Bacillaceae;g__Fictibacillus;s__Fictibacillus_arsenicus
NCBI2558175	0	0	0	0	0	0	11	0	0	k__Bacteria;p__Pseudomonadota;c__Alphaproteobacteria;o__Rhodospirillales;f__Stellaceae;g__Stella;s__Stella_sp._ATCC_35155
NCBI2558918	0	0	0	0	0	0	47	20	58	k__Bacteria;p__Actinomycetota;c__Actinomycetes;o__Propionibacteriales;f__Nocardioidaceae;g__Nocardioides;s__Nocardioides_cynanchi
NCBI2558931	0	0	0	0	0	0	0	12	0	k__Bacteria;p__Bacteroidota;c__;o__;f__Rhodothermaceae;g__Rhodocaloribacter;s__Rhodocaloribacter_litoris
NCBI2560053	0	0	0	0	0	0	12	0	10	k__Bacteria;p__Pseudomonadota;c__Alphaproteobacteria;o__Rhodobacterales;f__Paracoccaceae;g__Paracoccus;s__Paracoccus_liaowanqingii
NCBI2560785	0	0	0	0	0	0	2	0	0	k__Heunggongvirae;p__Uroviricota;c__Caudoviricetes;o__;f__;g__Bingvirus;s__Bingvirus_bing
NCBI2561924	0	0	0	0	0	0	0	0	19	k__Bacteria;p__Pseudomonadota;c__Alphaproteobacteria;o__Caulobacterales;f__Caulobacteraceae;g__Brevundimonas;s__Brevundimonas_sp._MF30-B
NCBI2562284	0	0	0	0	0	0	3	4	30	k__Bacteria;p__Pseudomonadota;c__Alphaproteobacteria;o__Hyphomicrobiales;f__Xanthobacteraceae;g__Pseudolabrys;s__Pseudolabrys_sp._FHR47
NCBI2562347	0	0	1	0	0	0	0	0	0	k__Heunggongvirae;p__Uroviricota;c__Caudoviricetes;o__;f__;g__Scapunavirus;s__Streptomyces_phage_RosaAsantewaa
NCBI2562582	0	0	0	0	0	0	191	0	2208	k__Bacteria;p__Pseudomonadota;c__Alphaproteobacteria;o__Caulobacterales;f__Caulobacteraceae;g__Brevundimonas;s__Brevundimonas_sp._'scallop'
NCBI2563600	0	0	0	0	0	0	5	5	5	k__Archaea;p__Nitrososphaerota;c__Nitrososphaeria;o__Nitrososphaerales;f__Nitrososphaeraceae;g__Candidatus_Nitrosocosmicus;s__Candidatus_Nitrosocosmicus_sp._SS
NCBI2565366	0	0	0	0	0	0	109	188	98	k__Bacteria;p__Actinomycetota;c__Actinomycetes;o__Micrococcales;f__Micrococcaceae;g__Arthrobacter;s__Arthrobacter_sp._PAMC25564
NCBI2565368	0	0	0	0	0	0	434	431	620	k__Bacteria;p__Pseudomonadota;c__Gammaproteobacteria;o__Pseudomonadales;f__Pseudomonadaceae;g__Pseudomonas;s__Pseudomonas_atacamensis
NCBI2565527	0	0	0	0	0	0	0	2	0	k__Heunggongvirae;p__Uroviricota;c__Caudoviricetes;o__;f__;g__Goodmanvirus;s__Microbacterium_phage_Sucha
NCBI2565555	0	0	0	0	0	0	0	0	5	k__Bacteria;p__Pseudomonadota;c__Alphaproteobacteria;o__Sphingomonadales;f__Sphingomonadaceae;g__Sphingomonas;s__Sphingomonas_sp._PAMC26645
NCBI2565556	0	0	0	0	0	0	281	282	0	k__Bacteria;p__Pseudomonadota;c__Alphaproteobacteria;o__Sphingomonadales;f__Sphingomonadaceae;g__Sphingopyxis;s__Sphingopyxis_sp._PAMC25046
NCBI2565926	0	0	0	0	0	0	0	0	1	k__Bacteria;p__Bacillota;c__Bacilli;o__Bacillales;f__Paenibacillaceae;g__Paenibacillus;s__Paenibacillus_algicola
NCBI2565931	0	0	0	0	0	0	1	0	0	k__Archaea;p__Euryarchaeota;c__Halobacteria;o__Haloferacales;f__Halorubraceae;g__Salinigranum;s__Salinigranum_halophilum
NCBI2566013	0	0	0	0	0	0	0	19	0	k__Bacteria;p__Actinomycetota;c__Actinomycetes;o__Micrococcales;f__Cellulomonadaceae;g__Cellulomonas;s__Cellulomonas_shaoxiangyii
NCBI256618	0	0	0	0	0	0	0	0	234	k__Bacteria;p__Pseudomonadota;c__Alphaproteobacteria;o__Hyphomicrobiales;f__Parvibaculaceae;g__Parvibaculum;s__Parvibaculum_lavamentivorans
NCBI256701	0	0	0	0	0	0	0	0	55	k__Bacteria;p__Actinomycetota;c__Actinomycetes;o__Micrococcales;f__Micrococcaceae;g__Glutamicibacter;s__Glutamicibacter_arilaitensis
NCBI2567881	0	0	0	0	0	0	20	11	0	k__Bacteria;p__Actinomycetota;c__Actinomycetes;o__Micrococcales;f__Micrococcaceae;g__Citricoccus;s__Citricoccus_sp._SGAir0253
NCBI2567884	0	0	0	0	0	0	6	7	7	k__Bacteria;p__Actinomycetota;c__Actinomycetes;o__Mycobacteriales;f__Nocardiaceae;g__Rhodococcus;s__Rhodococcus_sp._SGAir0479
NCBI2567934	0	0	0	0	0	0	81	152	70	k__Bacteria;p__Actinomycetota;c__Actinomycetes;o__Micrococcales;f__Microbacteriaceae;g__Microbacterium;s__Microbacterium_sp._4R-513
NCBI2567941	0	0	0	0	0	0	164	198	75	k__Bacteria;p__Bacillota;c__Bacilli;o__Bacillales;f__Bacillaceae;g__Metabacillus;s__Metabacillus_sediminilitoris
NCBI2571030	0	0	0	0	0	0	13	0	0	k__Bacteria;p__Bacteroidota;c__Cytophagia;o__Cytophagales;f__Hymenobacteraceae;g__Pontibacter;s__Pontibacter_sp._SGAir0037
NCBI2571747	0	0	0	0	0	42	0	0	0	k__Bacteria;p__Pseudomonadota;c__Betaproteobacteria;o__Burkholderiales;f__Burkholderiaceae;g__Paraburkholderia;s__Paraburkholderia_acidiphila
NCBI2571749	3	21	19	178	897	0	599	429	589	k__Bacteria;p__Pseudomonadota;c__Alphaproteobacteria;o__Sphingomonadales;f__Sphingomonadaceae;g__Novosphingobium;s__Novosphingobium_sp._EMRT-2
NCBI2572036	1	9	3	0	87	50	17	83	87	k__Bacteria;p__Pseudomonadota;c__Alphaproteobacteria;o__Hyphomicrobiales;f__Beijerinckiaceae;g__;s__Beijerinckiaceae_bacterium_RH_AL1
NCBI257470	0	0	0	0	0	0	259	0	0	k__Bacteria;p__Verrucomicrobiota;c__Verrucomicrobiae;o__Verrucomicrobiales;f__Verrucomicrobiaceae;g__;s__uncultured_Verrucomicrobiaceae_bacterium
NCBI2575374	0	0	0	0	0	0	35	48	50	k__Bacteria;p__Actinomycetota;c__Actinomycetes;o__Micrococcales;f__Micrococcaceae;g__Arthrobacter;s__Arthrobacter_sp._24S4-2
NCBI2575375	0	0	0	0	0	0	26	52	60	k__Bacteria;p__Pseudomonadota;c__Gammaproteobacteria;o__Enterobacterales;f__Erwiniaceae;g__Pantoea;s__Pantoea_sp._SO10
NCBI2576891	0	0	0	0	0	0	0	2	0	k__Bacteria;p__Verrucomicrobiota;c__Opitutae;o__Opitutales;f__Opitutaceae;g__Nibricoccus;s__Nibricoccus_aquaticus
NCBI2576903	0	0	0	0	0	0	9	0	0	k__Bacteria;p__Cyanobacteriota;c__Cyanophyceae;o__Nostocales;f__Nostocaceae;g__Nostoc;s__Nostoc_sp._C057
NCBI2578106	0	0	0	0	0	0	3	0	4	k__Bacteria;p__Bacteroidota;c__Sphingobacteriia;o__Sphingobacteriales;f__Sphingobacteriaceae;g__Pedobacter;s__Pedobacter_sp._KBS0701
NCBI2578107	0	0	0	0	0	0	36	57	0	k__Bacteria;p__Actinomycetota;c__Actinomycetes;o__Micrococcales;f__Micrococcaceae;g__Arthrobacter;s__Arthrobacter_sp._KBS0702
NCBI2579971	0	0	0	0	0	0	168	154	166	k__Bacteria;p__Pseudomonadota;c__Alphaproteobacteria;o__Rhodobacterales;f__Paracoccaceae;g__Paroceanicella;s__Paroceanicella_profunda
NCBI2579977	0	0	0	0	82	81	64	0	276	k__Bacteria;p__Pseudomonadota;c__Alphaproteobacteria;o__Caulobacterales;f__Caulobacteraceae;g__Brevundimonas;s__Brevundimonas_sp._SGAir0440
NCBI2580515	0	0	0	0	0	0	0	10	18	k__Bacteria;p__Pseudomonadota;c__Alphaproteobacteria;o__Hyphomicrobiales;f__Rhizobiaceae;g__Agrobacterium;s__Agrobacterium_sp._T29
NCBI2582831	0	0	0	0	0	0	46	0	17	k__Bacteria;p__Actinomycetota;c__Actinomycetes;o__Kitasatosporales;f__Streptomycetaceae;g__Streptomyces;s__Streptomyces_sp._SUK_48
NCBI2582905	0	0	0	0	0	0	927	560	809	k__Bacteria;p__Actinomycetota;c__Actinomycetes;o__Propionibacteriales;f__Nocardioidaceae;g__Nocardioides;s__Nocardioides_sp._S-1144
NCBI2582913	0	0	0	0	0	0	0	0	3	k__Bacteria;p__Pseudomonadota;c__Alphaproteobacteria;o__Emcibacterales;f__Emcibacteraceae;g__Luteithermobacter;s__Luteithermobacter_gelatinilyticus
NCBI2583231	0	0	0	0	0	0	33	32	67	k__Bacteria;p__Pseudomonadota;c__Alphaproteobacteria;o__Hyphomicrobiales;f__Rhizobiaceae;g__Rhizobium;s__Rhizobium_indicum
NCBI2583243	0	0	0	0	0	0	47	125	80	k__Bacteria;p__Actinomycetota;c__Actinomycetes;o__Micromonosporales;f__Micromonosporaceae;g__Micromonospora;s__Micromonospora_sp._HM134
NCBI2583377	0	0	0	0	0	0	0	0	2	k__Bacteria;p__Bacillota;c__Bacilli;o__Bacillales;f__Paenibacillaceae;g__Saccharibacillus;s__Saccharibacillus_brassicae
NCBI2583532	0	0	0	0	0	336	0	0	0	k__Bacteria;p__Pseudomonadota;c__Alphaproteobacteria;o__Hyphomicrobiales;f__Aurantimonadaceae;g__Martelella;s__Martelella_lutilitoris
NCBI2583822	0	0	0	0	0	0	29	13	0	k__Bacteria;p__Actinomycetota;c__Actinomycetes;o__Micrococcales;f__Microbacteriaceae;g__Plantibacter;s__Plantibacter_sp._M259
NCBI2584466	0	0	0	0	0	0	4	23	9	k__Bacteria;p__Pseudomonadota;c__Alphaproteobacteria;o__Hyphomicrobiales;f__Phyllobacteriaceae;g__Mesorhizobium;s__Mesorhizobium_sp._8
NCBI2584940	0	0	0	0	0	0	17	13	27	k__Bacteria;p__Bacteroidota;c__Cytophagia;o__Cytophagales;f__Hymenobacteraceae;g__Hymenobacter;s__Hymenobacter_sp._DG01
NCBI2584944	0	0	0	0	0	90	0	0	0	k__Bacteria;p__Pseudomonadota;c__Betaproteobacteria;o__Burkholderiales;f__Sutterellaceae;g__Sutterella;s__Sutterella_faecalis
NCBI258505	0	0	0	0	0	0	84	41	35	k__Bacteria;p__Actinomycetota;c__Actinomycetes;o__Mycobacteriales;f__Mycobacteriaceae;g__Mycolicibacterium;s__Mycolicibacterium_fluoranthenivorans
NCBI2585716	0	0	0	0	0	0	0	12	0	k__Bacteria;p__Actinomycetota;c__Actinomycetes;o__Kitasatosporales;f__Streptomycetaceae;g__Streptomyces;s__Streptomyces_sp._C8S0
NCBI2585717	0	0	0	0	39	0	48	42	82	k__Bacteria;p__Actinomycetota;c__Actinomycetes;o__Micrococcales;f__Microbacteriaceae;g__Agromyces;s__Agromyces_laixinhei
NCBI2587163	0	0	0	0	0	0	16	0	0	k__Bacteria;p__Pseudomonadota;c__Alphaproteobacteria;o__Rhodobacterales;f__Roseobacteraceae;g__Oceanicola;s__Oceanicola_sp._D3
NCBI2587808	0	0	0	0	0	0	615	296	298	k__Bacteria;p__Actinomycetota;c__Actinomycetes;o__Micrococcales;f__Promicromonosporaceae;g__Cellulosimicrobium;s__Cellulosimicrobium_protaetiae
NCBI2587855	0	0	0	0	0	0	0	139	0	k__Bacteria;p__Pseudomonadota;c__Alphaproteobacteria;o__Rhodobacterales;f__Roseobacteraceae;g__Sulfitobacter;s__Sulfitobacter_sp._THAF37
NCBI2587868	0	0	0	0	0	0	0	88	0	k__Bacteria;p__Actinomycetota;c__Actinomycetes;o__Mycobacteriales;f__Mycobacteriaceae;g__Mycobacterium;s__Mycobacterium_sp._THAF192
NCBI2589074	0	0	0	0	0	0	37	42	117	k__Bacteria;p__Actinomycetota;c__Actinomycetes;o__Propionibacteriales;f__Nocardioidaceae;g__Nocardioides;s__Nocardioides_sambongensis
NCBI2589076	0	2	3	9	0	0	159	92	106	k__Bacteria;p__Pseudomonadota;c__Alphaproteobacteria;o__Rhodobacterales;f__Paracoccaceae;g__Paracoccus;s__Paracoccus_sp._AK26
NCBI2589080	0	0	0	0	0	0	0	0	5	k__Bacteria;p__Pseudomonadota;c__Gammaproteobacteria;o__Xanthomonadales;f__Rhodanobacteraceae;g__Luteibacter;s__Luteibacter_pinisoli
NCBI2589797	0	0	0	0	0	0	72	109	73	k__Bacteria;p__Actinomycetota;c__Actinomycetes;o__Micrococcales;f__Bogoriellaceae;g__Georgenia;s__Georgenia_yuyongxinii
NCBI2589903	0	0	0	0	0	0	5	4	6	k__Bacteria;p__Pseudomonadota;c__Alphaproteobacteria;o__Hyphomicrobiales;f__Phyllobacteriaceae;g__Mesorhizobium;s__Mesorhizobium_sp._B2-8-5
NCBI2589967	0	0	0	0	0	0	6	0	6	k__Bacteria;p__Pseudomonadota;c__Alphaproteobacteria;o__Hyphomicrobiales;f__Phyllobacteriaceae;g__Mesorhizobium;s__Mesorhizobium_sp._B2-1-8
NCBI2589974	0	0	0	0	0	0	76	35	22	k__Bacteria;p__Pseudomonadota;c__Alphaproteobacteria;o__Hyphomicrobiales;f__Phyllobacteriaceae;g__Mesorhizobium;s__Mesorhizobium_sp._B2-1-1
NCBI2589976	0	0	0	0	0	0	0	3	0	k__Bacteria;p__Pseudomonadota;c__Alphaproteobacteria;o__Hyphomicrobiales;f__Phyllobacteriaceae;g__Mesorhizobium;s__Mesorhizobium_sp._B1-1-8
NCBI2590012	0	0	0	0	0	0	15	15	7	k__Bacteria;p__Bacillota;c__Bacilli;o__Bacillales;f__Bacillaceae;g__Lysinibacillus;s__Lysinibacillus_agricola
NCBI2590774	0	0	0	0	0	0	27	0	0	k__Bacteria;p__Actinomycetota;c__Actinomycetes;o__Micrococcales;f__Micrococcaceae;g__Pseudarthrobacter;s__Pseudarthrobacter_sp._NIBRBAC000502771
NCBI2590775	0	0	0	0	0	0	77	89	90	k__Bacteria;p__Actinomycetota;c__Actinomycetes;o__Micrococcales;f__Micrococcaceae;g__Pseudarthrobacter;s__Pseudarthrobacter_sp._NIBRBAC000502772
NCBI2590777	0	0	0	0	0	0	0	28	0	k__Bacteria;p__Pseudomonadota;c__Alphaproteobacteria;o__Hyphomicrobiales;f__Rhizobiaceae;g__Rhizobium;s__Rhizobium_sp._NIBRBAC000502774
NCBI2590785	0	0	0	0	0	0	51	17	14	k__Bacteria;p__Actinomycetota;c__Actinomycetes;o__Micrococcales;f__Micrococcaceae;g__Pseudarthrobacter;s__Pseudarthrobacter_sp._NIBRBAC000502770
NCBI2591108	0	0	0	0	0	0	337	522	265	k__Bacteria;p__Actinomycetota;c__Actinomycetes;o__Streptosporangiales;f__Thermomonosporaceae;g__Actinomadura;s__Actinomadura_sp._WMMA1423
NCBI2591109	0	0	0	1658	1771	0	0	0	0	k__Bacteria;p__Pseudomonadota;c__Betaproteobacteria;o__;f__Casimicrobiaceae;g__Casimicrobium;s__Casimicrobium_huifangae
NCBI2591145	0	0	0	0	0	0	467	250	207	k__Bacteria;p__Actinomycetota;c__Actinomycetes;o__Micrococcales;f__Cellulomonadaceae;g__Cellulomonas;s__Cellulomonas_sp._Y8
NCBI2591463	0	0	0	0	0	0	246	211	295	k__Bacteria;p__Pseudomonadota;c__Alphaproteobacteria;o__Caulobacterales;f__Caulobacteraceae;g__Brevundimonas;s__Brevundimonas_sp._M20
NCBI2591633	0	0	0	54	0	0	15	5	0	k__Bacteria;p__Pseudomonadota;c__Gammaproteobacteria;o__Xanthomonadales;f__Xanthomonadaceae;g__Lysobacter;s__Lysobacter_alkalisoli
NCBI2592334	0	0	0	0	0	0	26	57	17	k__Bacteria;p__Actinomycetota;c__Actinomycetes;o__Propionibacteriales;f__Nocardioidaceae;g__Nocardioides;s__Nocardioides_sp._JQ2195
NCBI2592652	0	0	0	0	0	0	17	0	72	k__Bacteria;p__Actinomycetota;c__Actinomycetes;o__Micrococcales;f__Microbacteriaceae;g__Agromyces;s__Agromyces_intestinalis
NCBI2592654	0	0	0	33	0	0	22	0	0	k__Bacteria;p__Actinomycetota;c__Actinomycetes;o__Micrococcales;f__Microbacteriaceae;g__Protaetiibacter;s__Protaetiibacter_larvae
NCBI259313	0	0	0	0	0	0	8170	13205	17215	k__Bacteria;p__Actinomycetota;c__Thermoleophilia;o__Solirubrobacterales;f__Conexibacteraceae;g__Conexibacter;s__uncultured_Conexibacter_sp.
NCBI2593653	0	0	0	0	0	0	0	0	11	k__Bacteria;p__Pseudomonadota;c__Alphaproteobacteria;o__Hyphomicrobiales;f__Parvibaculaceae;g__Kaustia;s__Kaustia_mangrovi
NCBI2593958	1	0	0	0	0	0	0	0	0	k__Bacteria;p__Pseudomonadota;c__Betaproteobacteria;o__Burkholderiales;f__Alcaligenaceae;g__;s__Alcaligenaceae_bacterium_SJ-26
NCBI2594005	0	0	0	0	0	0	1	0	0	k__Bacteria;p__Pseudomonadota;c__Gammaproteobacteria;o__Alteromonadales;f__Colwelliaceae;g__Thalassotalea;s__Thalassotalea_sp._PS06
NCBI2594265	0	0	0	0	0	0	0	5	9	k__Bacteria;p__Actinomycetota;c__Actinomycetes;o__Micrococcales;f__Ornithinimicrobiaceae;g__Ornithinimicrobium;s__Ornithinimicrobium_ciconiae
NCBI2594457	0	0	0	0	0	0	259	0	0	k__Bacteria;p__Actinomycetota;c__Actinomycetes;o__Kitasatosporales;f__Streptomycetaceae;g__Streptomyces;s__Streptomyces_sp._RLB3-6
NCBI2594462	0	0	0	0	0	0	298	317	0	k__Bacteria;p__Actinomycetota;c__Actinomycetes;o__Kitasatosporales;f__Streptomycetaceae;g__Streptomyces;s__Streptomyces_sp._S1D4-20
NCBI2594463	0	0	0	0	0	0	0	435	0	k__Bacteria;p__Actinomycetota;c__Actinomycetes;o__Kitasatosporales;f__Streptomycetaceae;g__Streptomyces;s__Streptomyces_sp._S1D4-23
NCBI2594473	0	0	0	0	0	0	87	225	53	k__Bacteria;p__Pseudomonadota;c__Alphaproteobacteria;o__Sphingomonadales;f__Sphingomonadaceae;g__Sphingomonas;s__Sphingomonas_xanthus
NCBI2594795	3	0	1	75	158	127	0	0	0	k__Bacteria;p__Pseudomonadota;c__Betaproteobacteria;o__Burkholderiales;f__Burkholderiaceae;g__Chitinimonas;s__Chitinimonas_arctica
NCBI2594913	0	0	0	442	0	0	0	0	0	k__Bacteria;p__Actinomycetota;c__Actinomycetes;o__Mycobacteriales;f__Corynebacteriaceae;g__Corynebacterium;s__Corynebacterium_sanguinis
NCBI2596828	0	0	0	0	0	0	3	7	0	k__Bacteria;p__Actinomycetota;c__Actinomycetes;o__Propionibacteriales;f__Propionibacteriaceae;g__Microlunatus;s__Microlunatus_elymi
NCBI2596911	0	0	0	0	0	0	30	40	25	k__Bacteria;p__Actinomycetota;c__Actinomycetes;o__Micrococcales;f__Micrococcaceae;g__Pseudarthrobacter;s__Pseudarthrobacter_sp._NBSH8
NCBI2596913	0	0	0	0	0	0	184	251	385	k__Bacteria;p__Pseudomonadota;c__Alphaproteobacteria;o__Sphingomonadales;f__Sphingomonadaceae;g__Sphingomonas;s__Sphingomonas_sp._NBWT7
NCBI2596915	0	0	0	0	0	0	3	0	2	k__Bacteria;p__Bacteroidota;c__Cytophagia;o__Cytophagales;f__Hymenobacteraceae;g__Hymenobacter;s__Hymenobacter_sp._NBH84
NCBI2596916	0	0	0	0	0	0	0	0	42	k__Bacteria;p__Actinomycetota;c__Actinomycetes;o__Micrococcales;f__Microbacteriaceae;g__Frigoribacterium;s__Frigoribacterium_sp._NBH87
NCBI2596920	0	0	0	0	0	0	107	225	208	k__Bacteria;p__Actinomycetota;c__Actinomycetes;o__Geodermatophilales;f__Geodermatophilaceae;g__;s__Geodermatophilaceae_bacterium_NBWT11
NCBI2597515	0	0	0	0	0	0	0	1609	279	k__Bacteria;p__Pseudomonadota;c__Alphaproteobacteria;o__Hyphomicrobiales;f__Nitrobacteraceae;g__Bradyrhizobium;s__Bradyrhizobium_sp._SEMIA
NCBI2597660	0	0	0	0	0	0	7	0	0	k__Bacteria;p__Actinomycetota;c__Actinomycetes;o__Mycobacteriales;f__;g__Tomitella;s__Tomitella_fengzijianii
NCBI2597701	0	0	0	0	0	0	0	100	0	k__Bacteria;p__Pseudomonadota;c__Betaproteobacteria;o__Burkholderiales;f__Comamonadaceae;g__Comamonas;s__Comamonas_sp._NLF-7-7
NCBI2597769	0	0	0	0	0	0	3	0	0	k__Bacteria;p__Thermodesulfobacteriota;c__Desulfuromonadia;o__Geobacterales;f__Geobacteraceae;g__Geobacter;s__Geobacter_sp._FeAm09
NCBI2597770	0	0	0	0	0	0	0	0	250	k__Bacteria;p__Pseudomonadota;c__Gammaproteobacteria;o__Pseudomonadales;f__Pseudomonadaceae;g__Pseudomonas;s__Pseudomonas_sp._BJP69
NCBI2598458	0	0	0	0	0	0	0	10	0	k__Bacteria;p__Bacillota;c__Bacilli;o__Bacillales;f__Paenibacillaceae;g__Cohnella;s__Cohnella_cholangitidis
NCBI2598579	0	0	0	0	0	0	71	174	134	k__Bacteria;p__Planctomycetota;c__Planctomycetia;o__Gemmatales;f__Gemmataceae;g__Limnoglobus;s__Limnoglobus_roseus
NCBI2598861	0	0	0	0	0	0	27	30	4	k__Bacteria;p__Bacillota;c__Bacilli;o__Bacillales;f__Bacillaceae;g__Alkalihalobacillus;s__Alkalihalobacillus_miscanthi
NCBI2599401	0	0	0	0	0	0	0	10	10	k__Bacteria;p__Actinomycetota;c__Actinomycetes;o__Kitasatosporales;f__Streptomycetaceae;g__Streptomyces;s__Streptomyces_qinzhouensis
NCBI2599600	0	1	0	0	0	0	6	4	39	k__Bacteria;p__Pseudomonadota;c__Alphaproteobacteria;o__Hyphomicrobiales;f__Phyllobacteriaceae;g__Nitratireductor;s__Nitratireductor_sp._SY7
NCBI2599640	0	0	0	0	0	0	183	169	61	k__Bacteria;p__Pseudomonadota;c__Alphaproteobacteria;o__Hyphomicrobiales;f__Boseaceae;g__Bosea;s__Bosea_sp._F3-2
NCBI2599868	0	0	0	0	0	0	0	0	1	k__Heunggongvirae;p__Uroviricota;c__Caudoviricetes;o__;f__Gclasvirinae;g__Jolieduovirus;s__Jolieduovirus_lemuria
NCBI2600159	0	0	0	0	0	0	12	23	10	k__Bacteria;p__Actinomycetota;c__Actinomycetes;o__Micrococcales;f__Micrococcaceae;g__Arthrobacter;s__Arthrobacter_sp._UKPF54-2
NCBI2601677	0	0	0	0	0	0	1	1	3	k__Bacteria;p__Chloroflexota;c__Tepidiformia;o__Tepidiformales;f__Tepidiformaceae;g__Tepidiforma;s__Tepidiforma_bonchosmolovskayae
NCBI2601898	1	0	0	37	34	0	7	0	6	k__Bacteria;p__Pseudomonadota;c__Betaproteobacteria;o__Burkholderiales;f__Oxalobacteraceae;g__Noviherbaspirillum;s__Noviherbaspirillum_sp._UKPF54
NCBI2602015	0	0	0	0	0	0	0	0	20	k__Bacteria;p__Pseudomonadota;c__Alphaproteobacteria;o__Rhodospirillales;f__Rhodospirillaceae;g__Hypericibacter;s__Hypericibacter_terrae
NCBI2602016	0	0	0	0	0	0	23	71	0	k__Bacteria;p__Pseudomonadota;c__Alphaproteobacteria;o__Rhodospirillales;f__Rhodospirillaceae;g__Hypericibacter;s__Hypericibacter_adhaerens
NCBI2602067	0	0	0	0	0	0	0	96	0	k__Bacteria;p__Pseudomonadota;c__Alphaproteobacteria;o__Rhodobacterales;f__Roseobacteraceae;g__Octadecabacter;s__Octadecabacter_sp._SW4
NCBI2603215	0	0	0	0	40	0	0	0	0	k__Bacteria;p__Pseudomonadota;c__Gammaproteobacteria;o__Pseudomonadales;f__Marinobacteraceae;g__Marinobacter;s__Marinobacter_fonticola
NCBI2603276	0	0	0	0	14	0	0	6	16	k__Bacteria;p__Pseudomonadota;c__Alphaproteobacteria;o__Hyphomicrobiales;f__Methylobacteriaceae;g__Methylobacterium;s__Methylobacterium_sp._WL1
NCBI2603277	0	0	0	0	0	0	0	3	0	k__Bacteria;p__Pseudomonadota;c__Alphaproteobacteria;o__Hyphomicrobiales;f__Rhizobiaceae;g__Rhizobium;s__Rhizobium_sp._WL3
NCBI2603598	0	0	0	0	0	0	105	0	0	k__Bacteria;p__Actinomycetota;c__Actinomycetes;o__Micrococcales;f__Microbacteriaceae;g__Microbacterium;s__Microbacterium_sp._CBA3102
NCBI2603660	0	0	0	0	0	0	0	1	0	k__Bacteria;p__Planctomycetota;c__Planctomycetia;o__Planctomycetales;f__;g__;s__Planctomycetales_bacterium_10988
NCBI2604047	2	0	0	0	0	0	0	0	0	k__Bacteria;p__Pseudomonadota;c__Betaproteobacteria;o__Burkholderiales;f__Burkholderiaceae;g__Paraburkholderia;s__Paraburkholderia_dioscoreae
NCBI2604421	0	0	0	0	0	2	0	0	0	k__Bacteria;p__Bacteroidota;c__Chitinophagia;o__Chitinophagales;f__Chitinophagaceae;g__Chitinophaga;s__Chitinophaga_sp._XS-30
NCBI2604832	0	0	0	0	0	0	16	46	41	k__Bacteria;p__Pseudomonadota;c__Gammaproteobacteria;o__Pseudomonadales;f__Pseudomonadaceae;g__Pseudomonas;s__Pseudomonas_lalkuanensis
NCBI2605747	0	0	0	0	0	0	7	0	0	k__Bacteria;p__Bacteroidota;c__Sphingobacteriia;o__Sphingobacteriales;f__Sphingobacteriaceae;g__Pedobacter;s__Pedobacter_aquae
NCBI2605945	0	0	0	1844	1691	1727	0	0	0	k__Bacteria;p__Pseudomonadota;c__Betaproteobacteria;o__Neisseriales;f__Chromobacteriaceae;g__Chromobacterium;s__Chromobacterium_paludis
NCBI2605989	0	0	0	0	0	0	1	0	0	k__Bacteria;p__Planctomycetota;c__Planctomycetia;o__Planctomycetales;f__Planctomycetaceae;g__Gimesia;s__Gimesia_chilikensis
NCBI2606626	0	0	0	0	0	0	0	0	13	k__Bacteria;p__Bacteroidota;c__Bacteroidia;o__Bacteroidales;f__Muribaculaceae;g__Sodaliphilus;s__Sodaliphilus_pleomorphus
NCBI2607656	0	0	0	0	0	0	45	1	0	k__Bacteria;p__Bacteroidota;c__Cytophagia;o__Cytophagales;f__Hymenobacteraceae;g__Hymenobacter;s__Hymenobacter_busanensis
NCBI2607668	0	0	0	0	0	0	0	2	0	k__Bacteria;p__Pseudomonadota;c__Gammaproteobacteria;o__Moraxellales;f__Moraxellaceae;g__Psychrobacter;s__Psychrobacter_sp._13A
NCBI2607753	0	0	0	0	0	0	583	802	461	k__Bacteria;p__Actinomycetota;c__Actinomycetes;o__Kitasatosporales;f__Streptomycetaceae;g__Streptomyces;s__Streptomyces_sp._INR7
NCBI2608254	0	0	0	0	0	0	723	103	118	k__Bacteria;p__Bacillota;c__Bacilli;o__Bacillales;f__Bacillaceae;g__Bacillus;s__Bacillus_sp._BS98
NCBI2608983	0	0	0	0	0	0	0	201	12	k__Bacteria;p__Planctomycetota;c__Candidatus_Brocadiia;o__Candidatus_Brocadiales;f__Candidatus_Brocadiaceae;g__Candidatus_Brocadia;s__Candidatus_Brocadia_pituitae
NCBI2608985	0	0	1	36	37	0	33	0	62	k__Bacteria;p__Pseudomonadota;c__Betaproteobacteria;o__;f__;g__Candidatus_Desulfobacillus;s__Candidatus_Desulfobacillus_denitrificans
NCBI2609253	0	0	0	33	0	0	0	0	0	k__Bacteria;p__Actinomycetota;c__Actinomycetes;o__Micrococcales;f__Microbacteriaceae;g__Rathayibacter;s__Rathayibacter_sp._VKM_Ac-2760
NCBI2609257	0	0	0	0	0	0	0	22	23	k__Bacteria;p__Actinomycetota;c__Actinomycetes;o__Micrococcales;f__Microbacteriaceae;g__Rathayibacter;s__Rathayibacter_sp._VKM_Ac-2804
NCBI2609807	0	0	0	0	0	0	969	2224	1306	k__Bacteria;p__Actinomycetota;c__Actinomycetes;o__Kitasatosporales;f__Streptomycetaceae;g__Streptomyces;s__Streptomyces_sp._LBUM_1475
NCBI2609808	0	0	0	0	0	0	261	1505	0	k__Bacteria;p__Actinomycetota;c__Actinomycetes;o__Kitasatosporales;f__Streptomycetaceae;g__Streptomyces;s__Streptomyces_sp._LBUM_1480
NCBI2609809	0	0	0	0	0	0	5087	2917	1143	k__Bacteria;p__Actinomycetota;c__Actinomycetes;o__Kitasatosporales;f__Streptomycetaceae;g__Streptomyces;s__Streptomyces_sp._LBUM_1482
NCBI261302	0	0	0	0	0	0	0	0	9	k__Bacteria;p__Pseudomonadota;c__Betaproteobacteria;o__Burkholderiales;f__Burkholderiaceae;g__Paraburkholderia;s__Paraburkholderia_phytofirmans
NCBI2613334	0	0	0	0	0	0	11	10	0	k__Bacteria;p__Bacillota;c__Bacilli;o__Bacillales;f__Bacillaceae;g__Anoxybacillus;s__Anoxybacillus_sediminis
NCBI2613770	0	0	0	0	0	0	9	13	0	k__Bacteria;p__Pseudomonadota;c__Alphaproteobacteria;o__Hyphomicrobiales;f__Rhizobiaceae;g__Rhizobium;s__Rhizobium_sp._BG4
NCBI2613773	0	0	0	0	0	0	13	7	3	k__Bacteria;p__Pseudomonadota;c__Alphaproteobacteria;o__Hyphomicrobiales;f__Rhizobiaceae;g__Sinorhizobium;s__Sinorhizobium_sp._BG8
NCBI2613965	0	0	0	0	5	0	0	0	0	k__Bacteria;p__Pseudomonadota;c__Alphaproteobacteria;o__Rhodobacterales;f__Paracoccaceae;g__Pseudopuniceibacterium;s__Pseudopuniceibacterium_antarcticum
NCBI2614442	0	0	0	0	0	0	0	0	2	k__Bacteria;p__Pseudomonadota;c__Gammaproteobacteria;o__Pseudomonadales;f__Pseudomonadaceae;g__Pseudomonas;s__Pseudomonas_sp._LPB0260
NCBI2614638	0	0	0	0	0	0	11	0	0	k__Bacteria;p__Actinomycetota;c__Actinomycetes;o__Micrococcales;f__Microbacteriaceae;g__Microbacterium;s__Microbacterium_caowuchunii
NCBI2614639	0	0	0	0	0	209	0	12	0	k__Bacteria;p__Actinomycetota;c__Actinomycetes;o__Micrococcales;f__Microbacteriaceae;g__Microbacterium;s__Microbacterium_lushaniae
NCBI261654	0	0	0	0	0	0	32	17	0	k__Bacteria;p__Actinomycetota;c__Actinomycetes;o__Micromonosporales;f__Micromonosporaceae;g__Micromonospora;s__Micromonospora_auratinigra
NCBI262209	0	0	0	0	0	0	113	150	130	k__Bacteria;p__Actinomycetota;c__Actinomycetes;o__Micrococcales;f__Intrasporangiaceae;g__Janibacter;s__Janibacter_melonis
NCBI262324	0	0	0	0	0	45	18	37	27	k__Bacteria;p__Pseudomonadota;c__Gammaproteobacteria;o__Xanthomonadales;f__Xanthomonadaceae;g__Lysobacter;s__Lysobacter_gummosus
NCBI264483	0	0	0	0	0	0	0	1	0	k__Fungi;p__Basidiomycota;c__Tremellomycetes;o__Cystofilobasidiales;f__Mrakiaceae;g__Phaffia;s__Phaffia_rhodozyma
NCBI264951	0	0	0	0	0	0	0	1	0	k__Fungi;p__Ascomycota;c__Eurotiomycetes;o__Eurotiales;f__Thermoascaceae;g__Paecilomyces;s__Paecilomyces_variotii
NCBI2650471	1	0	0	0	0	0	81	90	31	k__Bacteria;p__Planctomycetota;c__Planctomycetia;o__Pirellulales;f__Lacipirellulaceae;g__Lacipirellula;s__Lacipirellula_parvula
NCBI2651334	0	0	0	0	0	0	27	39	16	k__Bacteria;p__Pseudomonadota;c__Alphaproteobacteria;o__Hyphomicrobiales;f__Methylobacteriaceae;g__Microvirga;s__Microvirga_thermotolerans
NCBI2651974	0	0	0	0	106	116	0	46	0	k__Bacteria;p__Pseudomonadota;c__Betaproteobacteria;o__Burkholderiales;f__Comamonadaceae;g__Hydrogenophaga;s__Hydrogenophaga_sp._BPS33
NCBI2652173	0	0	0	0	0	0	14	28	3	k__Bacteria;p__Nitrospirota;c__Nitrospiria;o__Nitrospirales;f__Nitrospiraceae;g__Nitrospira;s__Candidatus_Nitrospira_kreftii
NCBI2652443	0	0	0	0	0	0	0	0	1	k__Bacteria;p__Deinococcota;c__Deinococci;o__Deinococcales;f__Deinococcaceae;g__Deinococcus;s__Deinococcus_sp._AJ005
NCBI2653200	0	0	0	0	0	0	228	236	181	k__Bacteria;p__Actinomycetota;c__Actinomycetes;o__Kitasatosporales;f__Streptomycetaceae;g__Streptomyces;s__Streptomyces_phaeolivaceus
NCBI2653203	0	0	0	0	0	0	75	34	144	k__Bacteria;p__Pseudomonadota;c__Alphaproteobacteria;o__Sphingomonadales;f__Sphingomonadaceae;g__Sphingomonas;s__Sphingomonas_sp._CL5.1
NCBI2653851	0	0	0	0	0	0	211	273	304	k__Bacteria;p__Actinomycetota;c__Rubrobacteria;o__Rubrobacterales;f__Rubrobacteraceae;g__Rubrobacter;s__Rubrobacter_tropicus
NCBI2653852	0	0	0	0	0	0	21	31	32	k__Bacteria;p__Actinomycetota;c__Rubrobacteria;o__Rubrobacterales;f__Rubrobacteraceae;g__Rubrobacter;s__Rubrobacter_marinus
NCBI2653857	0	0	0	0	0	0	40	8	43	k__Bacteria;p__Actinomycetota;c__Actinomycetes;o__Pseudonocardiales;f__Pseudonocardiaceae;g__Amycolatopsis;s__Amycolatopsis_sp._YIM_10
NCBI2653932	0	0	0	0	210	0	0	0	0	k__Bacteria;p__Pseudomonadota;c__Gammaproteobacteria;o__Enterobacterales;f__Enterobacteriaceae;g__Citrobacter;s__Citrobacter_telavivensis
NCBI2654191	0	0	0	0	0	0	0	43	0	k__Bacteria;p__Actinomycetota;c__Actinomycetes;o__Micrococcales;f__Cellulomonadaceae;g__Cellulomonas;s__Cellulomonas_sp._JZ18
NCBI2654249	0	0	0	0	0	0	0	2	0	k__Bacteria;p__Pseudomonadota;c__Alphaproteobacteria;o__Hyphomicrobiales;f__Phyllobacteriaceae;g__Mesorhizobium;s__Mesorhizobium_sp._NBSH29
NCBI2654982	0	0	0	0	0	0	0	0	5	k__Bacteria;p__Pseudomonadota;c__Betaproteobacteria;o__Burkholderiales;f__Burkholderiaceae;g__Paraburkholderia;s__Paraburkholderia_atlantica
NCBI2656787	0	0	0	0	0	0	1	0	0	k__Fungi;p__Ascomycota;c__Leotiomycetes;o__Helotiales;f__Pleuroascaceae;g__Venustampulla;s__Venustampulla_echinocandica
NCBI266	0	0	0	0	241	0	65	0	0	k__Bacteria;p__Pseudomonadota;c__Alphaproteobacteria;o__Rhodobacterales;f__Paracoccaceae;g__Paracoccus;s__Paracoccus_denitrificans
NCBI266032	0	0	0	0	0	0	0	3	1	k__Bacteria;p__;c__;o__;f__;g__;s__endosymbiont_of_Ripidomyxa_sp._RP009
NCBI2662028	0	0	0	0	0	0	9	0	0	k__Bacteria;p__Actinomycetota;c__Actinomycetes;o__Propionibacteriales;f__Nocardioidaceae;g__Aeromicrobium;s__Aeromicrobium_yanjiei
NCBI2662065	0	0	0	0	0	0	51	13	44	k__Bacteria;p__Actinomycetota;c__Actinomycetes;o__Kitasatosporales;f__Streptomycetaceae;g__Streptomyces;s__Streptomyces_sp._SYP-A7193
NCBI2662361	0	0	0	0	0	0	96	0	149	k__Bacteria;p__Actinomycetota;c__Actinomycetes;o__Propionibacteriales;f__Nocardioidaceae;g__Nocardioides;s__Nocardioides_sp._dk884
NCBI2662397	0	0	0	0	0	0	8	18	18	k__Bacteria;p__Actinomycetota;c__Actinomycetes;o__Kitasatosporales;f__Streptomycetaceae;g__Streptomyces;s__Streptomyces_fagopyri
NCBI2662448	0	0	0	0	0	0	5	0	0	k__Bacteria;p__Pseudomonadota;c__Gammaproteobacteria;o__Legionellales;f__Legionellaceae;g__Legionella;s__Legionella_sp._MW5194
NCBI2663121	0	0	0	0	0	0	16	0	0	k__Bacteria;p__Actinomycetota;c__Actinomycetes;o__Mycobacteriales;f__Nocardiaceae;g__Rhodococcus;s__Rhodococcus_sp._WAY2
NCBI2663857	0	0	0	0	0	0	101	223	69	k__Bacteria;p__Actinomycetota;c__Actinomycetes;o__Propionibacteriales;f__Nocardioidaceae;g__Nocardioides;s__Nocardioides_sp._zg-579
NCBI2663859	0	0	0	0	0	0	18	0	0	k__Bacteria;p__Actinomycetota;c__Actinomycetes;o__Propionibacteriales;f__Nocardioidaceae;g__Aeromicrobium;s__Aeromicrobium_sp._zg-629
NCBI2666127	0	0	0	0	0	0	0	8	0	k__Bacteria;p__Bacillota;c__Bacilli;o__Bacillales;f__Bacillaceae;g__Bacillus;s__Bacillus_sp._N3536
NCBI2666132	0	0	0	0	0	0	0	22	0	k__Bacteria;p__Thermodesulfobacteriota;c__Desulfovibrionia;o__Desulfovibrionales;f__Desulfovibrionaceae;g__Desulfovibrio;s__Desulfovibrio_sp._86
NCBI2666139	0	0	0	0	0	0	1310	1445	807	k__Bacteria;p__Pseudomonadota;c__Alphaproteobacteria;o__Hyphomicrobiales;f__Phyllobacteriaceae;g__Aminobacter;s__Aminobacter_sp._MDW-2
NCBI267212	0	0	0	0	0	323	0	0	0	k__Bacteria;p__Pseudomonadota;c__Betaproteobacteria;o__Neisseriales;f__Neisseriaceae;g__Neisseria;s__Neisseria_bacilliformis
NCBI2672567	0	0	0	0	0	0	1	0	0	k__Bacteria;p__Bacillota;c__Bacilli;o__Bacillales;f__Bacillaceae;g__Bacillus;s__Bacillus_aquiflavi
NCBI2672569	0	0	0	0	0	0	4	0	0	k__Bacteria;p__Actinomycetota;c__Actinomycetes;o__Propionibacteriales;f__Propionibacteriaceae;g__Microlunatus;s__Microlunatus_sp._Gsoil_973
NCBI2674991	0	0	0	0	0	0	7	0	4	k__Bacteria;p__Bacillota;c__Bacilli;o__Bacillales;f__Paenibacillaceae;g__Cohnella;s__Cohnella_candidum
NCBI2675222	0	0	0	0	0	0	207	87	85	k__Bacteria;p__Actinomycetota;c__Actinomycetes;o__Micromonosporales;f__Micromonosporaceae;g__Micromonospora;s__Micromonospora_sp._WMMC415
NCBI2675225	0	0	0	0	0	0	0	10	27	k__Bacteria;p__Pseudomonadota;c__Alphaproteobacteria;o__Sphingomonadales;f__Sphingomonadaceae;g__Novosphingobium;s__Novosphingobium_sp._Gsoil_351
NCBI2675523	0	0	0	0	0	0	36	19	21	k__Bacteria;p__Actinomycetota;c__Actinomycetes;o__Mycobacteriales;f__Mycobacteriaceae;g__Mycobacterium;s__Mycobacterium_sp._DL440
NCBI2675754	0	0	0	0	0	0	52	22	0	k__Bacteria;p__Actinomycetota;c__Actinomycetes;o__Micrococcales;f__Ruaniaceae;g__Occultella;s__Occultella_kanbiaonis
NCBI2675877	0	0	0	0	0	0	0	0	11	k__Bacteria;p__Bacteroidota;c__Cytophagia;o__Cytophagales;f__Hymenobacteraceae;g__Hymenobacter;s__Hymenobacter_sp._BRD67
NCBI2675878	0	0	0	0	0	0	5	0	3	k__Bacteria;p__Bacteroidota;c__Cytophagia;o__Cytophagales;f__Hymenobacteraceae;g__Hymenobacter;s__Hymenobacter_sp._BRD128
NCBI2676309	0	0	0	0	0	0	59	33	0	k__Bacteria;p__Actinomycetota;c__Actinomycetes;o__Mycobacteriales;f__Gordoniaceae;g__Gordonia;s__Gordonia_sp._135
NCBI2676868	0	0	0	0	0	0	0	2	0	k__Bacteria;p__Bacteroidota;c__Chitinophagia;o__Chitinophagales;f__Chitinophagaceae;g__Phnomibacter;s__Phnomibacter_ginsenosidimutans
NCBI2676871	0	0	0	0	0	0	79	28	29	k__Bacteria;p__Actinomycetota;c__Actinomycetes;o__Kitasatosporales;f__Streptomycetaceae;g__Streptomyces;s__Streptomyces_sp._Tu_2975
NCBI2681310	0	0	0	0	0	20	0	0	0	k__Bacteria;p__Pseudomonadota;c__Gammaproteobacteria;o__Methylococcales;f__Methylococcaceae;g__Methylococcus;s__Methylococcus_geothermalis
NCBI2681547	0	0	0	21	0	0	0	0	0	k__Bacteria;p__Pseudomonadota;c__Gammaproteobacteria;o__Cellvibrionales;f__Microbulbiferaceae;g__Microbulbifer;s__Microbulbifer_sp._SH-1
NCBI2681549	0	0	0	0	0	0	6	7	43	k__Bacteria;p__Pseudomonadota;c__Alphaproteobacteria;o__Sphingomonadales;f__Sphingomonadaceae;g__Sphingomonas;s__Sphingomonas_profundi
NCBI2681552	0	0	0	16	14	0	0	0	54	k__Bacteria;p__Pseudomonadota;c__Betaproteobacteria;o__Burkholderiales;f__Comamonadaceae;g__Variovorax;s__Variovorax_sp._RKNM96
NCBI2682487	0	0	0	0	0	0	0	83	0	k__Bacteria;p__Pseudomonadota;c__Gammaproteobacteria;o__Xanthomonadales;f__Xanthomonadaceae;g__Stenotrophomonas;s__Stenotrophomonas_sp._SXG-1
NCBI2682968	0	0	0	0	0	0	5	5	0	k__Bacteria;p__Pseudomonadota;c__Alphaproteobacteria;o__Hyphomicrobiales;f__Hyphomicrobiaceae;g__Hyphomicrobium;s__Hyphomicrobium_sp._ghe19
NCBI2683284	0	0	0	0	0	0	4	0	0	k__Bacteria;p__Pseudomonadota;c__Alphaproteobacteria;o__Rhodobacterales;f__Paracoccaceae;g__;s__Algicella_marina
NCBI2683590	0	0	0	0	0	0	36	20	35	k__Bacteria;p__Actinomycetota;c__Actinomycetes;o__Micrococcales;f__Microbacteriaceae;g__Diaminobutyricimonas;s__Diaminobutyricimonas_sp._LJ205
NCBI2683591	0	0	0	0	0	0	25	27	132	k__Bacteria;p__Actinomycetota;c__Actinomycetes;o__Mycobacteriales;f__Nocardiaceae;g__Rhodococcus;s__Rhodococcus_sp._21391
NCBI2684468	0	0	0	0	0	0	10	10	0	k__Bacteria;p__Actinomycetota;c__Actinomycetes;o__Kitasatosporales;f__Streptomycetaceae;g__Streptomyces;s__Streptomyces_sp._QHH-9511
NCBI2684469	0	0	0	0	0	0	0	46	0	k__Bacteria;p__Actinomycetota;c__Actinomycetes;o__Kitasatosporales;f__Streptomycetaceae;g__Streptomyces;s__Streptomyces_sp._SCUT-3
NCBI2685869	0	0	0	0	0	0	0	100	0	k__Bacteria;p__Actinomycetota;c__Actinomycetes;o__Propionibacteriales;f__Nocardioidaceae;g__Nocardioides;s__Nocardioides_ochotonae
NCBI2686094	0	0	0	0	0	0	43	44	137	k__Bacteria;p__Pseudomonadota;c__Alphaproteobacteria;o__Caulobacterales;f__Caulobacteraceae;g__Terricaulis;s__Terricaulis_silvestris
NCBI2691571	0	0	0	25	27	0	31	42	16	k__Bacteria;p__Pseudomonadota;c__Gammaproteobacteria;o__Xanthomonadales;f__Xanthomonadaceae;g__Stenotrophomonas;s__Stenotrophomonas_sp._364
NCBI2692233	0	0	0	0	0	0	33	18	0	k__Bacteria;p__Actinomycetota;c__Actinomycetes;o__Kitasatosporales;f__Streptomycetaceae;g__Streptomyces;s__Streptomyces_sp._HF10
NCBI2692234	0	0	0	0	0	0	10	33	11	k__Bacteria;p__Actinomycetota;c__Actinomycetes;o__Kitasatosporales;f__Streptomycetaceae;g__Streptomyces;s__Streptomyces_sp._GS7
NCBI2692330	0	0	0	0	0	0	0	0	5	k__Bacteria;p__Pseudomonadota;c__Alphaproteobacteria;o__Rhodobacterales;f__Paracoccaceae;g__Falsirhodobacter;s__Falsirhodobacter_sp._PG104
NCBI2693678	0	0	0	1	0	0	0	0	0	k__Viruses;p__;c__;o__;f__;g__;s__Marine_virus_AFVG_250M500
NCBI2694929	0	0	0	0	0	0	8	7	25	k__Bacteria;p__Bacteroidota;c__Cytophagia;o__Cytophagales;f__Hymenobacteraceae;g__Pontibacter;s__Pontibacter_russatus
NCBI2694930	0	0	0	0	0	0	33	61	42	k__Bacteria;p__Bacteroidota;c__Cytophagia;o__Cytophagales;f__Hymenobacteraceae;g__Pontibacter;s__Pontibacter_pudoricolor
NCBI2695266	0	0	0	0	0	0	30	42	11	k__Bacteria;p__Actinomycetota;c__Actinomycetes;o__Kitasatosporales;f__Streptomycetaceae;g__Streptomyces;s__Streptomyces_sp._HM190
NCBI269660	6	0	2	23	68	0	486	516	2345	k__Bacteria;p__Pseudomonadota;c__Alphaproteobacteria;o__Hyphomicrobiales;f__Methylobacteriaceae;g__Methylobacterium;s__Methylobacterium_brachiatum
NCBI2697032	0	0	0	0	0	0	17	11	14	k__Bacteria;p__Pseudomonadota;c__Betaproteobacteria;o__Burkholderiales;f__;g__Xylophilus;s__Xylophilus_rhododendri
NCBI2697569	0	0	0	0	0	0	19	21	6	k__Bacteria;p__Actinomycetota;c__Actinomycetes;o__Micrococcales;f__Micrococcaceae;g__Pseudarthrobacter;s__Pseudarthrobacter_psychrotolerans
NCBI2698458	0	0	0	0	0	0	1	0	3	k__Bacteria;p__Bacteroidota;c__Cytophagia;o__Cytophagales;f__Hymenobacteraceae;g__Nibribacter;s__Nibribacter_ruber
NCBI2698679	0	0	0	23	8	21	0	13	12	k__Bacteria;p__Pseudomonadota;c__Alphaproteobacteria;o__Sphingomonadales;f__Sphingomonadaceae;g__Sphingomonas;s__Sphingomonas_changnyeongensis
NCBI2698682	0	0	0	0	0	0	0	0	28	k__Bacteria;p__Pseudomonadota;c__Gammaproteobacteria;o__Xanthomonadales;f__Xanthomonadaceae;g__Lysobacter;s__Lysobacter_oculi
NCBI270351	0	0	0	0	0	0	9	0	23	k__Bacteria;p__Pseudomonadota;c__Alphaproteobacteria;o__Hyphomicrobiales;f__Methylobacteriaceae;g__Methylobacterium;s__Methylobacterium_aquaticum
NCBI2703789	0	0	0	0	0	0	0	0	2	k__Bacteria;p__Bacteroidota;c__Sphingobacteriia;o__Sphingobacteriales;f__Sphingobacteriaceae;g__Mucilaginibacter;s__Mucilaginibacter_sp._14171R-50
NCBI2704462	0	0	0	0	0	0	0	0	2	k__Bacteria;p__Bacillota;c__Bacilli;o__Bacillales;f__Paenibacillaceae;g__Paenibacillus;s__Paenibacillus_lycopersici
NCBI2704463	0	0	0	0	0	0	1	2	0	k__Bacteria;p__Bacillota;c__Bacilli;o__Bacillales;f__Paenibacillaceae;g__Paenibacillus;s__Paenibacillus_rhizovicinus
NCBI2704465	0	0	0	0	0	0	30	12	15	k__Bacteria;p__Bacteroidota;c__Cytophagia;o__Cytophagales;f__Cytophagaceae;g__Rhodocytophaga;s__Rhodocytophaga_rosea
NCBI2704467	0	0	0	0	0	0	1741	752	584	k__Bacteria;p__Actinomycetota;c__Actinomycetes;o__Micrococcales;f__Cellulomonadaceae;g__Cellulomonas;s__Cellulomonas_sp._H30R-01
NCBI2704468	0	0	0	0	0	0	0	78	0	k__Bacteria;p__Actinomycetota;c__Actinomycetes;o__Kitasatosporales;f__Streptomycetaceae;g__Streptacidiphilus;s__Streptacidiphilus_sp._P02-A3a
NCBI2705439	0	0	0	0	0	0	70	0	53	k__Bacteria;p__Actinomycetota;c__Actinomycetes;o__Kitasatosporales;f__Streptomycetaceae;g__Streptomyces;s__Streptomyces_sp._S4.7
NCBI2707005	0	0	0	0	0	0	1	0	0	k__Bacteria;p__Bacillota;c__Bacilli;o__Bacillales;f__Paenibacillaceae;g__Paenibacillus;s__Paenibacillus_lutimineralis
NCBI2708020	0	0	0	0	0	0	0	1	1	k__Bacteria;p__Pseudomonadota;c__Gammaproteobacteria;o__Legionellales;f__Legionellaceae;g__Legionella;s__Legionella_antarctica
NCBI2708082	0	0	0	0	0	0	173	58	46	k__Bacteria;p__Actinomycetota;c__Actinomycetes;o__Propionibacteriales;f__Nocardioidaceae;g__Mumia;s__Mumia_sp._ZJ1417
NCBI2708338	0	0	0	0	0	0	0	6	13	k__Bacteria;p__Actinomycetota;c__Actinomycetes;o__Micrococcales;f__Microbacteriaceae;g__Salinibacterium;s__Salinibacterium_sp._ZJ450
NCBI2708539	0	0	0	0	0	0	44	21	34	k__Bacteria;p__Pseudomonadota;c__Alphaproteobacteria;o__Caulobacterales;f__Caulobacteraceae;g__Caulobacter;s__Caulobacter_soli
NCBI2709380	0	0	0	0	0	0	44	41	25	k__Bacteria;p__Pseudomonadota;c__Alphaproteobacteria;o__Hyphomicrobiales;f__Xanthobacteraceae;g__Starkeya;s__Starkeya_sp._ORNL1
NCBI2709392	0	0	0	0	0	0	0	1	0	k__Bacteria;p__Actinomycetota;c__Actinomycetes;o__Mycobacteriales;f__Corynebacteriaceae;g__Corynebacterium;s__Corynebacterium_qintianiae
NCBI2710756	0	0	0	0	0	0	161	145	113	k__Bacteria;p__Actinomycetota;c__Actinomycetes;o__Kitasatosporales;f__Streptomycetaceae;g__Streptomyces;s__Streptomyces_bathyalis
NCBI2710758	0	0	0	0	0	0	1	4	4	k__Bacteria;p__Chloroflexota;c__Candidatus_Thermofonsia;o__Phototrophicales;f__Phototrophicaceae;g__Phototrophicus;s__Phototrophicus_methaneseepsis
NCBI2711156	0	0	0	0	0	0	0	16	0	k__Bacteria;p__Pseudomonadota;c__Alphaproteobacteria;o__Sphingomonadales;f__Sphingomonadaceae;g__Rhizorhabdus;s__Rhizorhabdus_phycosphaerae
NCBI2711231	0	0	0	2	0	2	43	29	35	k__Bacteria;p__Verrucomicrobiota;c__Verrucomicrobiae;o__Verrucomicrobiales;f__Verrucomicrobiaceae;g__Roseimicrobium;s__Roseimicrobium_sp._ORNL1
NCBI2712222	0	0	0	0	0	0	280	247	178	k__Bacteria;p__Pseudomonadota;c__Alphaproteobacteria;o__Hyphomicrobiales;f__;g__Nordella;s__Nordella_sp._HKS_07
NCBI2712223	0	0	0	0	0	0	357	392	217	k__Bacteria;p__Actinomycetota;c__Actinomycetes;o__Propionibacteriales;f__Nocardioidaceae;g__Nocardioides;s__Nocardioides_anomalus
NCBI2714353	0	0	0	0	186	0	0	0	0	k__Bacteria;p__Bacillota;c__Clostridia;o__Eubacteriales;f__Oscillospiraceae;g__Vescimonas;s__Vescimonas_fastidiosa
NCBI2714923	0	0	0	0	0	0	0	0	191	k__Bacteria;p__Pseudomonadota;c__Betaproteobacteria;o__Burkholderiales;f__Comamonadaceae;g__Acidovorax;s__Acidovorax_sp._HDW3
NCBI2714924	0	0	0	1117	0	0	0	0	166	k__Bacteria;p__Pseudomonadota;c__Betaproteobacteria;o__Burkholderiales;f__Comamonadaceae;g__Diaphorobacter;s__Diaphorobacter_sp._HDW4A
NCBI2714937	0	0	0	0	0	0	71	0	0	k__Bacteria;p__Actinomycetota;c__Actinomycetes;o__Propionibacteriales;f__Propionibacteriaceae;g__Propioniciclava;s__Propioniciclava_coleopterorum
NCBI2714938	0	0	0	0	0	0	1714	1501	1042	k__Bacteria;p__Actinomycetota;c__Actinomycetes;o__Propionibacteriales;f__Nocardioidaceae;g__Nocardioides;s__Nocardioides_piscis
NCBI2714939	0	0	0	0	0	0	2867	2172	3318	k__Bacteria;p__Actinomycetota;c__Actinomycetes;o__Propionibacteriales;f__Nocardioidaceae;g__Nocardioides;s__Nocardioides_sp._HDW12B
NCBI2714940	0	0	0	0	0	0	0	0	4	k__Bacteria;p__Bacteroidota;c__Sphingobacteriia;o__Sphingobacteriales;f__Sphingobacteriaceae;g__Pedobacter;s__Pedobacter_sp._HDW13
NCBI2714941	0	0	0	0	0	0	166	192	108	k__Bacteria;p__Actinomycetota;c__Actinomycetes;o__Micrococcales;f__Intrasporangiaceae;g__Phycicoccus;s__Phycicoccus_sp._HDW14
NCBI2714942	0	0	0	0	0	0	43	12	9	k__Bacteria;p__Pseudomonadota;c__Alphaproteobacteria;o__Sphingomonadales;f__Sphingomonadaceae;g__Sphingomonas;s__Sphingomonas_sp._HDW15A
NCBI2714943	0	0	0	0	0	0	0	7	6	k__Bacteria;p__Pseudomonadota;c__Alphaproteobacteria;o__Sphingomonadales;f__Sphingomonadaceae;g__Sphingomonas;s__Sphingomonas_piscis
NCBI2714944	0	0	0	0	0	0	24	0	0	k__Bacteria;p__Pseudomonadota;c__Alphaproteobacteria;o__Sphingomonadales;f__Sphingomonadaceae;g__Sphingomonas;s__Sphingomonas_sinipercae
NCBI2714945	0	0	0	0	0	0	0	14	33	k__Bacteria;p__Pseudomonadota;c__Gammaproteobacteria;o__Xanthomonadales;f__Xanthomonadaceae;g__Thermomonas;s__Thermomonas_sp._HDW16
NCBI2714951	0	0	0	0	0	0	4	0	0	k__Bacteria;p__Pseudomonadota;c__Gammaproteobacteria;o__Enterobacterales;f__Enterobacteriaceae;g__Leclercia;s__Leclercia_sp._29361
NCBI2714952	0	0	0	87	160	0	60	0	0	k__Bacteria;p__Pseudomonadota;c__Betaproteobacteria;o__Burkholderiales;f__Comamonadaceae;g__Kinneretia;s__Kinneretia_sp._DAIF2
NCBI2715212	0	0	1	0	0	0	0	0	0	k__Bacteria;p__Bacteroidota;c__Bacteroidia;o__Bacteroidales;f__Bacteroidaceae;g__Bacteroides;s__Bacteroides_faecium
NCBI2715678	0	0	0	19	18	20	0	0	0	k__Bacteria;p__Pseudomonadota;c__Betaproteobacteria;o__Nitrosomonadales;f__Sulfuricellaceae;g__Sulfurimicrobium;s__Sulfurimicrobium_lacus
NCBI2715959	0	0	0	0	0	0	103	0	0	k__Bacteria;p__Pseudomonadota;c__Alphaproteobacteria;o__Hyphomicrobiales;f__Rhizobiaceae;g__Shinella;s__Shinella_sp._PSBB067
NCBI2715960	97	152	158	7422	10627	4768	223	337	1073	k__Bacteria;p__Pseudomonadota;c__Alphaproteobacteria;o__Hyphomicrobiales;f__Nitrobacteraceae;g__Bradyrhizobium;s__Bradyrhizobium_sp._PSBB068
NCBI2716225	0	0	0	0	0	0	0	0	86	k__Bacteria;p__Pseudomonadota;c__Betaproteobacteria;o__Burkholderiales;f__Comamonadaceae;g__Hydrogenophaga;s__Hydrogenophaga_crocea
NCBI2716812	0	0	0	0	0	0	0	0	4	k__Bacteria;p__Actinomycetota;c__Actinomycetes;o__Frankiales;f__Frankiaceae;g__Frankia;s__Candidatus_Frankia_datiscae
NCBI2717324	0	0	0	0	0	0	9	31	86	k__Bacteria;p__Actinomycetota;c__Actinomycetes;o__Kitasatosporales;f__Streptomycetaceae;g__Streptomyces;s__Streptomyces_liangshanensis
NCBI2717365	0	0	0	0	0	0	14	9	18	k__Bacteria;p__Chloroflexota;c__Ktedonobacteria;o__;f__;g__;s__Ktedonobacteria_bacterium_brp13
NCBI2717699	0	0	0	0	0	0	1	0	0	k__Bacteria;p__;c__;o__;f__;g__;s__bacterium_BFN5
NCBI2719023	0	0	0	0	0	0	19	11	32	k__Bacteria;p__Actinomycetota;c__Actinomycetes;o__Pseudonocardiales;f__Pseudonocardiaceae;g__Saccharopolyspora;s__Saccharopolyspora_sp._ASAGF58
NCBI2721173	0	0	0	0	226	0	0	0	0	k__Bacteria;p__Actinomycetota;c__Actinomycetes;o__Kitasatosporales;f__Streptomycetaceae;g__Streptomyces;s__Streptomyces_sp._DSM_40868
NCBI2721243	0	0	0	0	0	0	0	530	370	k__Bacteria;p__Actinomycetota;c__Actinomycetes;o__Kitasatosporales;f__Streptomycetaceae;g__Streptomyces;s__Streptomyces_sp._RLB1-33
NCBI2721244	0	0	0	0	0	0	7	62	48	k__Bacteria;p__Actinomycetota;c__Actinomycetes;o__Kitasatosporales;f__Streptomycetaceae;g__Streptomyces;s__Streptomyces_sp._RPA4-2
NCBI2721246	0	0	0	0	0	0	13	45	33	k__Bacteria;p__Actinomycetota;c__Actinomycetes;o__Kitasatosporales;f__Streptomycetaceae;g__Streptomyces;s__Streptomyces_sp._S1D4-11
NCBI2721544	0	0	0	0	0	0	89	40	97	k__Bacteria;p__Actinomycetota;c__Actinomycetes;o__Micromonosporales;f__Micromonosporaceae;g__Actinoplanes;s__Actinoplanes_sp._NBRC_14428
NCBI2722752	0	0	0	0	0	0	211	214	227	k__Bacteria;p__Actinomycetota;c__Acidimicrobiia;o__Acidimicrobiales;f__Iamiaceae;g__Iamia;s__Iamia_sp._SCSIO_61187
NCBI2722825	0	0	0	0	0	0	0	41	0	k__Bacteria;p__Actinomycetota;c__Actinomycetes;o__Mycobacteriales;f__Nocardiaceae;g__Rhodococcus;s__Rhodococcus_sp._DMU1
NCBI2723666	0	0	0	0	0	0	0	2	1	k__Bacteria;p__Planctomycetota;c__Planctomycetia;o__Planctomycetales;f__;g__;s__Planctomycetales_bacterium_ZRK34
NCBI2724135	0	0	0	0	0	0	0	6	0	k__Bacteria;p__Bacteroidota;c__Flavobacteriia;o__Flavobacteriales;f__Flavobacteriaceae;g__Flavobacterium;s__Flavobacterium_sp._CLA17
NCBI2725666	4	4	0	35	54	42	16	24	70	k__Bacteria;p__Pseudomonadota;c__Alphaproteobacteria;o__Hyphomicrobiales;f__Phyllobacteriaceae;g__Mesorhizobium;s__Mesorhizobium_terrae
NCBI2726118	0	0	0	0	0	0	16	0	0	k__Bacteria;p__Actinomycetota;c__Actinomycetes;o__Kitasatosporales;f__Streptomycetaceae;g__Streptomyces;s__Streptomyces_sp._Jing01
NCBI2726427	0	0	0	0	0	0	163	0	0	k__Bacteria;p__Pseudomonadota;c__Alphaproteobacteria;o__Hyphomicrobiales;f__Brucellaceae;g__Ochrobactrum;s__Ochrobactrum_sp._MT180101
NCBI2726954	0	0	0	0	0	0	2	1	0	k__Bacteria;p__Bacillota;c__Clostridia;o__Eubacteriales;f__Clostridiaceae;g__Sarcina;s__Sarcina_sp._JB2
NCBI2728020	1	0	0	0	79	0	79	0	214	k__Bacteria;p__Pseudomonadota;c__Betaproteobacteria;o__Burkholderiales;f__Oxalobacteraceae;g__Massilia;s__Massilia_forsythiae
NCBI2728021	0	0	0	0	63	50	0	0	0	k__Bacteria;p__Pseudomonadota;c__Betaproteobacteria;o__Burkholderiales;f__Oxalobacteraceae;g__Duganella;s__Duganella_dendranthematis
NCBI2728024	0	0	0	0	0	0	0	2	0	k__Bacteria;p__Bacteroidota;c__Cytophagia;o__Cytophagales;f__Cytophagaceae;g__Spirosoma;s__Spirosoma_rhododendri
NCBI2728827	0	0	0	0	0	0	5607	5703	4097	k__Bacteria;p__Actinomycetota;c__Actinomycetes;o__Micromonosporales;f__Micromonosporaceae;g__Catellatospora;s__Catellatospora_sp._IY07-71
NCBI2728835	0	0	0	0	0	0	24	35	34	k__Bacteria;p__Verrucomicrobiota;c__Verrucomicrobiae;o__Verrucomicrobiales;f__Verrucomicrobiaceae;g__Luteolibacter;s__Luteolibacter_luteus
NCBI2728875	0	0	0	0	0	0	0	0	10	k__Bacteria;p__Pseudomonadota;c__Alphaproteobacteria;o__Rhodospirillales;f__Rhodospirillaceae;g__;s__Rhodospirillaceae_bacterium_B3
NCBI2729423	0	0	0	0	0	0	0	25	40	k__Bacteria;p__Pseudomonadota;c__Gammaproteobacteria;o__Pseudomonadales;f__Pseudomonadaceae;g__Pseudomonas;s__Pseudomonas_sp._SK
NCBI2730915	0	0	0	0	0	0	10	53	77	k__Bacteria;p__Actinomycetota;c__Actinomycetes;o__Kitasatosporales;f__Streptomycetaceae;g__Streptomyces;s__Streptomyces_sp._Z423-1
NCBI2731219	0	0	0	0	0	0	12	8	1	k__Bacteria;p__Bacillota;c__Clostridia;o__Eubacteriales;f__Clostridiaceae;g__Alkaliphilus;s__Alkaliphilus_sp._B6464
NCBI2731680	0	0	0	0	0	0	263	0	0	k__Bacteria;p__Actinomycetota;c__Actinomycetes;o__Micrococcales;f__Promicromonosporaceae;g__Cellulosimicrobium;s__Cellulosimicrobium_sp._72-3
NCBI2731681	0	0	0	0	26	0	0	0	0	k__Bacteria;p__Pseudomonadota;c__Gammaproteobacteria;o__Pseudomonadales;f__Pseudomonadaceae;g__Pseudomonas;s__Pseudomonas_campi
NCBI2732067	0	0	0	37	18	19	147	84	203	k__Bacteria;p__Pseudomonadota;c__Betaproteobacteria;o__Nitrosomonadales;f__Usitatibacteraceae;g__Usitatibacter;s__Usitatibacter_rugosus
NCBI2732163	0	0	1	0	0	0	0	0	0	k__Bacteria;p__Pseudomonadota;c__Betaproteobacteria;o__Burkholderiales;f__Burkholderiaceae;g__Limnobacter;s__Limnobacter_sp._SAORIC-580
NCBI2732249	0	0	0	0	0	0	5	6	9	k__Bacteria;p__Gemmatimonadota;c__Gemmatimonadetes;o__Gemmatimonadales;f__Gemmatimonadaceae;g__Gemmatimonas;s__Gemmatimonas_groenlandica
NCBI2732487	0	0	0	22	0	0	78	90	25	k__Bacteria;p__Pseudomonadota;c__Betaproteobacteria;o__Nitrosomonadales;f__Usitatibacteraceae;g__Usitatibacter;s__Usitatibacter_palustris
NCBI2732511	0	0	0	58	34	22	805	446	501	k__Bacteria;p__Pseudomonadota;c__Betaproteobacteria;o__Burkholderiales;f__Comamonadaceae;g__Ramlibacter;s__Ramlibacter_sp._H242
NCBI27334	0	0	0	0	0	0	1	0	0	k__Fungi;p__Ascomycota;c__Eurotiomycetes;o__Eurotiales;f__Aspergillaceae;g__Penicillium;s__Penicillium_expansum
NCBI2733488	0	0	0	0	0	34	0	0	0	k__Bacteria;p__Pseudomonadota;c__Gammaproteobacteria;o__Oceanospirillales;f__Halomonadaceae;g__Halomonas;s__Halomonas_sulfidivorans
NCBI27337	0	0	0	0	0	0	0	9	7	k__Fungi;p__Ascomycota;c__Sordariomycetes;o__Glomerellales;f__Plectosphaerellaceae;g__Verticillium;s__Verticillium_dahliae
NCBI2734	0	0	0	0	0	0	1	1	25	k__Bacteria;p__Bacillota;c__Clostridia;o__Eubacteriales;f__Symbiobacteriaceae;g__Symbiobacterium;s__Symbiobacterium_thermophilum
NCBI2734251	0	0	0	0	0	0	0	0	1	k__Heunggongvirae;p__Uroviricota;c__Caudoviricetes;o__;f__;g__Maxrubnervirus;s__Maxrubnervirus_PMBT3
NCBI2735133	0	0	0	0	0	0	11	10	0	k__Bacteria;p__Actinomycetota;c__Actinomycetes;o__Micrococcales;f__Microbacteriaceae;g__Herbiconiux;s__Herbiconiux_sp._SALV-R1
NCBI2735134	0	0	0	0	0	0	0	17	67	k__Bacteria;p__Pseudomonadota;c__Alphaproteobacteria;o__Sphingomonadales;f__Sphingomonadaceae;g__Sphingomonas;s__Sphingomonas_sp._AP4-R1
NCBI2735316	0	0	0	0	0	0	231	90	0	k__Bacteria;p__Actinomycetota;c__Actinomycetes;o__Micrococcales;f__Micrococcaceae;g__Paenarthrobacter;s__Paenarthrobacter_sp._YJN-5
NCBI2735317	0	0	0	0	0	0	251	0	0	k__Bacteria;p__Actinomycetota;c__Actinomycetes;o__Micrococcales;f__Micrococcaceae;g__Paenarthrobacter;s__Paenarthrobacter_sp._YJN-D
NCBI2735321	0	0	0	0	0	0	0	1	3	k__Bacteria;p__Bacteroidota;c__Cytophagia;o__Cytophagales;f__Hymenobacteraceae;g__Hymenobacter;s__Hymenobacter_sp._TS19
NCBI2735434	0	0	0	0	49	0	0	0	0	k__Bacteria;p__Pseudomonadota;c__Betaproteobacteria;o__Burkholderiales;f__Burkholderiaceae;g__Paraburkholderia;s__Paraburkholderia_sp._PGU19
NCBI2735554	0	0	0	7587	8052	8711	0	0	0	k__Bacteria;p__Pseudomonadota;c__Betaproteobacteria;o__Burkholderiales;f__Comamonadaceae;g__Diaphorobacter;s__Diaphorobacter_sp._JS3050
NCBI2735870	0	0	0	0	0	0	0	0	2	k__Bacteria;p__Bacteroidota;c__Cytophagia;o__Cytophagales;f__Cytophagaceae;g__Spirosoma;s__Spirosoma_taeanense
NCBI2736	0	0	0	0	0	0	0	1	2	k__Bacteria;p__Verrucomicrobiota;c__Verrucomicrobiae;o__Verrucomicrobiales;f__Verrucomicrobiaceae;g__Verrucomicrobium;s__Verrucomicrobium_spinosum
NCBI2736640	0	0	0	0	0	0	292	484	370	k__Bacteria;p__Actinomycetota;c__Actinomycetes;o__Pseudonocardiales;f__Pseudonocardiaceae;g__Pseudonocardia;s__Pseudonocardia_broussonetiae
NCBI2736649	0	0	0	25	0	0	14	6	2	k__Bacteria;p__Actinomycetota;c__Actinomycetes;o__Mycobacteriales;f__Mycobacteriaceae;g__Mycolicibacterium;s__Mycolicibacterium_mengxianglii
NCBI2736757	0	0	0	0	0	0	82	90	104	k__Bacteria;p__Actinomycetota;c__Actinomycetes;o__Propionibacteriales;f__Nocardioidaceae;g__Nocardioides;s__Nocardioides_campestrisoli
NCBI273677	0	0	0	0	0	0	37	0	12	k__Bacteria;p__Actinomycetota;c__Actinomycetes;o__Micrococcales;f__Microbacteriaceae;g__Microbacterium;s__Microbacterium_oleivorans
NCBI273678	0	0	0	0	0	0	199	166	249	k__Bacteria;p__Actinomycetota;c__Actinomycetes;o__Micrococcales;f__Microbacteriaceae;g__Microbacterium;s__Microbacterium_hydrocarbonoxydans
NCBI2737050	0	0	0	0	0	0	0	0	2	k__Bacteria;p__Deinococcota;c__Deinococci;o__Deinococcales;f__Deinococcaceae;g__Deinococcus;s__Deinococcus_sp._TS-293
NCBI2737536	0	0	0	0	0	0	13	66	9	k__Bacteria;p__Actinomycetota;c__Actinomycetes;o__Propionibacteriales;f__Nocardioidaceae;g__Micropruina;s__Micropruina_sp.
NCBI2738409	0	0	0	0	0	0	2	4	6	k__Bacteria;p__Actinomycetota;c__Actinomycetes;o__Mycobacteriales;f__Mycobacteriaceae;g__Mycobacterium;s__Mycobacterium_ostraviense
NCBI2738979	0	0	0	0	0	0	0	1	0	k__Bacteria;p__Bacillota;c__Bacilli;o__Bacillales;f__Paenibacillaceae;g__Brevibacillus;s__Brevibacillus_sp._HD3.3A
NCBI2739061	0	0	0	0	0	55	0	0	0	k__Bacteria;p__Pseudomonadota;c__Betaproteobacteria;o__Neisseriales;f__Chromobacteriaceae;g__Deefgea;s__Deefgea_piscis
NCBI2739434	0	0	0	1725	3642	0	0	0	0	k__Bacteria;p__Pseudomonadota;c__Betaproteobacteria;o__Neisseriales;f__Chromobacteriaceae;g__Chitinibacter;s__Chitinibacter_bivalviorum
NCBI2740164	0	0	0	659	798	562	0	0	0	k__Bacteria;p__Pseudomonadota;c__Gammaproteobacteria;o__Chromatiales;f__Ectothiorhodospiraceae;g__;s__Ectothiorhodospiraceae_bacterium_2226
NCBI2740462	0	0	0	0	0	0	0	0	3	k__Bacteria;p__Bacteroidota;c__Sphingobacteriia;o__Sphingobacteriales;f__Sphingobacteriaceae;g__Mucilaginibacter;s__Mucilaginibacter_mali
NCBI2741720	0	0	0	29	0	0	0	0	0	k__Bacteria;p__Pseudomonadota;c__Betaproteobacteria;o__Burkholderiales;f__Comamonadaceae;g__Rhodoferax;s__Rhodoferax_sp._BAB1
NCBI2741953	0	0	0	0	0	9	0	0	0	k__Bacteria;p__Cyanobacteriota;c__Cyanophyceae;o__Synechococcales;f__Synechococcaceae;g__Synechococcus;s__Synechococcus_sp._LA31
NCBI2742128	0	0	0	0	0	0	184	282	323	k__Bacteria;p__Actinomycetota;c__Actinomycetes;o__Streptosporangiales;f__Thermomonosporaceae;g__Actinomadura;s__Actinomadura_sp._NAK00032
NCBI2742129	0	2	0	37	0	0	0	0	0	k__Bacteria;p__Pseudomonadota;c__Gammaproteobacteria;o__Xanthomonadales;f__Xanthomonadaceae;g__Stenotrophomonas;s__Stenotrophomonas_sp._NA06056
NCBI2742131	0	0	0	0	0	0	0	11	0	k__Bacteria;p__Actinomycetota;c__Actinomycetes;o__Pseudonocardiales;f__Pseudonocardiaceae;g__Amycolatopsis;s__Amycolatopsis_sp._Hca4
NCBI2742133	0	0	0	0	0	0	70	79	0	k__Bacteria;p__Actinomycetota;c__Actinomycetes;o__Kitasatosporales;f__Streptomycetaceae;g__Streptomyces;s__Streptomyces_sp._NA02536
NCBI2742134	0	0	0	0	0	0	53	0	0	k__Bacteria;p__Actinomycetota;c__Actinomycetes;o__Kitasatosporales;f__Streptomycetaceae;g__Streptomyces;s__Streptomyces_sp._NA03103
NCBI2742135	0	0	0	0	736	0	16	0	0	k__Bacteria;p__Actinomycetota;c__Actinomycetes;o__Kitasatosporales;f__Streptomycetaceae;g__Kitasatospora;s__Kitasatospora_sp._NA04385
NCBI2742136	0	0	0	0	0	0	0	9	19	k__Bacteria;p__Actinomycetota;c__Actinomycetes;o__Kitasatosporales;f__Streptomycetaceae;g__Streptomyces;s__Streptomyces_sp._NA04227
NCBI2742137	0	0	0	0	0	0	0	0	9	k__Bacteria;p__Actinomycetota;c__Actinomycetes;o__Kitasatosporales;f__Streptomycetaceae;g__Streptomyces;s__Streptomyces_sp._NA02950
NCBI2742145	0	0	0	0	0	0	5	0	0	k__Bacteria;p__Pseudomonadota;c__Alphaproteobacteria;o__Hyphomicrobiales;f__Phyllobacteriaceae;g__Oricola;s__Oricola_thermophila
NCBI2742204	0	0	0	0	0	0	2	2	7	k__Bacteria;p__Pseudomonadota;c__Alphaproteobacteria;o__Hyphomicrobiales;f__Hyphomicrobiaceae;g__Methyloligella;s__Methyloligella_sp._GL2
NCBI2742603	0	0	0	0	0	0	96	74	147	k__Bacteria;p__Actinomycetota;c__Actinomycetes;o__Mycobacteriales;f__Nocardiaceae;g__Rhodococcus;s__Rhodococcus_sp._W8901
NCBI2743090	0	0	0	0	0	0	1	0	0	k__Archaea;p__Euryarchaeota;c__Halobacteria;o__Haloferacales;f__Halorubraceae;g__Halobaculum;s__Halobaculum_halophilum
NCBI2743470	0	0	0	0	0	1962	0	170	609	k__Bacteria;p__Pseudomonadota;c__Betaproteobacteria;o__Burkholderiales;f__Comamonadaceae;g__Acidovorax;s__Acidovorax_antarcticus
NCBI2744515	0	0	0	0	0	0	92	0	0	k__Bacteria;p__Pseudomonadota;c__Alphaproteobacteria;o__Hyphomicrobiales;f__Phyllobacteriaceae;g__Mesorhizobium;s__Mesorhizobium_sp._113-1-2
NCBI2744516	0	0	0	0	0	0	47	50	147	k__Bacteria;p__Pseudomonadota;c__Alphaproteobacteria;o__Hyphomicrobiales;f__Phyllobacteriaceae;g__Mesorhizobium;s__Mesorhizobium_sp._113-3-3
NCBI2744518	0	0	0	0	0	0	47	8	34	k__Bacteria;p__Pseudomonadota;c__Alphaproteobacteria;o__Hyphomicrobiales;f__Phyllobacteriaceae;g__Mesorhizobium;s__Mesorhizobium_sp._131-2-1
NCBI2744520	0	0	0	0	0	0	712	131	0	k__Bacteria;p__Pseudomonadota;c__Alphaproteobacteria;o__Hyphomicrobiales;f__Phyllobacteriaceae;g__Mesorhizobium;s__Mesorhizobium_sp._131-3-5
NCBI2744521	0	0	0	0	0	0	126	101	152	k__Bacteria;p__Pseudomonadota;c__Alphaproteobacteria;o__Hyphomicrobiales;f__Phyllobacteriaceae;g__Mesorhizobium;s__Mesorhizobium_sp._L-2-11
NCBI2744522	0	0	0	0	0	0	149	97	31	k__Bacteria;p__Pseudomonadota;c__Alphaproteobacteria;o__Hyphomicrobiales;f__Phyllobacteriaceae;g__Mesorhizobium;s__Mesorhizobium_sp._L-8-3
NCBI2744523	0	0	0	0	0	0	256	221	190	k__Bacteria;p__Pseudomonadota;c__Alphaproteobacteria;o__Hyphomicrobiales;f__Phyllobacteriaceae;g__Mesorhizobium;s__Mesorhizobium_sp._L-8-10
NCBI2744574	0	0	0	0	0	0	0	0	6	k__Bacteria;p__Actinomycetota;c__Actinomycetes;o__Actinomycetales;f__Actinomycetaceae;g__Actinomyces;s__Actinomyces_respiraculi
NCBI2745197	0	0	0	0	0	0	58	26	124	k__Bacteria;p__Bacteroidota;c__Cytophagia;o__Cytophagales;f__Hymenobacteraceae;g__Adhaeribacter;s__Adhaeribacter_radiodurans
NCBI2745198	0	0	0	0	0	0	77	72	34	k__Bacteria;p__Bacillota;c__Bacilli;o__Bacillales;f__Bacillaceae;g__Metabacillus;s__Metabacillus_sp._KUDC1714
NCBI274537	0	0	0	0	0	0	1	0	0	k__Bacteria;p__Chlorobiota;c__Chlorobiia;o__Chlorobiales;f__Chlorobiaceae;g__Chlorobaculum;s__Chlorobaculum_limnaeum
NCBI2745490	0	0	0	0	63	0	6	0	0	k__Bacteria;p__Pseudomonadota;c__Gammaproteobacteria;o__Pseudomonadales;f__Pseudomonadaceae;g__Pseudomonas;s__Pseudomonas_xantholysinigenes
NCBI2745503	0	0	0	0	0	0	69	73	19	k__Bacteria;p__Pseudomonadota;c__Gammaproteobacteria;o__Pseudomonadales;f__Pseudomonadaceae;g__Pseudomonas;s__Pseudomonas_iranensis
NCBI2745947	0	0	0	0	0	0	6	0	2	k__Bacteria;p__Bacteroidota;c__Cytophagia;o__Cytophagales;f__Cytophagaceae;g__Spirosoma;s__Spirosoma_sp._KUDC1026
NCBI2746363	0	0	0	0	0	0	0	1	0	k__Orthornavirae;p__Negarnaviricota;c__Ellioviricetes;o__Bunyavirales;f__Nairoviridae;g__;s__Blattodean_nairo-related_virus_OKIAV321
NCBI2747268	0	0	0	0	0	0	49	45	366	k__Bacteria;p__Bacteroidota;c__Cytophagia;o__Cytophagales;f__Spirosomaceae;g__Dyadobacter;s__Dyadobacter_sandarakinus
NCBI2747968	0	0	0	0	0	0	58	88	28	k__Fungi;p__Ascomycota;c__Sordariomycetes;o__Hypocreales;f__Nectriaceae;g__Fusarium;s__Fusarium_vanettenii
NCBI2748080	0	0	0	0	0	66	0	0	0	k__Bacteria;p__Pseudomonadota;c__Gammaproteobacteria;o__Pseudomonadales;f__Pseudomonadaceae;g__Pseudomonas;s__Pseudomonas_sp._ABC1
NCBI2748098	0	0	0	0	0	0	22	0	56	k__Bacteria;p__Pseudomonadota;c__Alphaproteobacteria;o__Rhodobacterales;f__Paracoccaceae;g__Pikeienuella;s__Pikeienuella_piscinae
NCBI2748873	0	0	0	0	0	0	252	452	64	k__Bacteria;p__Actinomycetota;c__Actinomycetes;o__Kitasatosporales;f__Streptomycetaceae;g__Streptomyces;s__Streptomyces_sp._CB04723
NCBI2749086	0	0	0	0	21	0	0	0	0	k__Bacteria;p__Pseudomonadota;c__Alphaproteobacteria;o__Maricaulales;f__Maricaulaceae;g__Hyphobacterium;s__Hyphobacterium_sp._CCMP332
NCBI2749906	0	0	0	0	0	0	13	0	0	k__Bacteria;p__Actinomycetota;c__Actinomycetes;o__Mycobacteriales;f__Nocardiaceae;g__Rhodococcus;s__Rhodococcus_sp._ZPP
NCBI2749991	0	0	0	29	0	200	87	238	74	k__Bacteria;p__Actinomycetota;c__Actinomycetes;o__Mycobacteriales;f__Nocardiaceae;g__Nocardia;s__Nocardia_gipuzkoensis
NCBI2750011	0	0	0	0	0	0	3118	6335	7501	k__Bacteria;p__Actinomycetota;c__Actinomycetes;o__Kitasatosporales;f__Streptomycetaceae;g__Streptomyces;s__Streptomyces_sp._Rer75
NCBI2750025	0	0	0	0	0	0	0	38	43	k__Bacteria;p__Actinomycetota;c__Actinomycetes;o__Kitasatosporales;f__Streptomycetaceae;g__Streptomyces;s__Streptomyces_sp._CB00271
NCBI2750078	0	0	0	0	0	0	0	0	1	k__Bacteria;p__Candidatus_Niyogibacteria;c__;o__;f__;g__;s__Candidatus_Niyogibacteria_bacterium
NCBI2750812	0	0	0	0	0	0	369	44	130	k__Bacteria;p__Actinomycetota;c__Actinomycetes;o__Streptosporangiales;f__Thermomonosporaceae;g__Actinomadura;s__Actinomadura_graeca
NCBI2751189	0	0	0	0	0	0	0	13	0	k__Bacteria;p__Actinomycetota;c__Actinomycetes;o__Kitasatosporales;f__Streptomycetaceae;g__Streptomyces;s__Streptomyces_sp._NEAU-sy36
NCBI2752316	0	1	0	0	0	0	0	0	0	k__Bacteria;p__Pseudomonadota;c__Betaproteobacteria;o__Burkholderiales;f__Comamonadaceae;g__Rhodoferax;s__Rhodoferax_sp._AJA081-3
NCBI2752515	0	0	0	0	0	0	0	0	7	k__Bacteria;p__Pseudomonadota;c__Alphaproteobacteria;o__Caulobacterales;f__Caulobacteraceae;g__Brevundimonas;s__Brevundimonas_sp._AJA228-03
NCBI2753607	0	0	0	0	0	0	21	15	9	k__Bacteria;p__Pseudomonadota;c__Betaproteobacteria;o__Burkholderiales;f__;g__Rhizobacter;s__Rhizobacter_sp._AJA081-3
NCBI2755035	0	0	0	0	0	0	5	0	0	k__Bacteria;p__Deinococcota;c__Deinococci;o__Deinococcales;f__Deinococcaceae;g__Deinococcus;s__Deinococcus_sp._D7000
NCBI2756133	0	0	0	0	0	0	0	0	28	k__Bacteria;p__Pseudomonadota;c__Betaproteobacteria;o__Burkholderiales;f__Alcaligenaceae;g__Achromobacter;s__Achromobacter_sp._77
NCBI2758041	0	0	0	0	0	0	3	0	0	k__Bacteria;p__Pseudomonadota;c__Alphaproteobacteria;o__Hyphomicrobiales;f__Aurantimonadaceae;g__Aureimonas;s__Aureimonas_mangrovi
NCBI2758442	0	0	0	0	0	0	13	32	0	k__Bacteria;p__Actinomycetota;c__Actinomycetes;o__Micrococcales;f__Cellulomonadaceae;g__Actinotalea;s__Actinotalea_sp._JY-7876
NCBI2758710	0	0	0	0	0	0	0	0	4	k__Bacteria;p__Actinomycetota;c__Actinomycetes;o__Mycobacteriales;f__Gordoniaceae;g__Gordonia;s__Gordonia_jinghuaiqii
NCBI2759194	0	0	0	0	0	0	1	0	0	k__Heunggongvirae;p__Uroviricota;c__Caudoviricetes;o__;f__;g__;s__Pseudomonas_phage_phiK7A1
NCBI2759525	0	0	0	0	0	0	65	0	85	k__Bacteria;p__Actinomycetota;c__Actinomycetes;o__Kitasatosporales;f__Streptomycetaceae;g__Streptomyces;s__Streptomyces_sp._M54
NCBI2759526	0	0	0	0	0	0	0	34	100	k__Bacteria;p__Pseudomonadota;c__Alphaproteobacteria;o__Sphingomonadales;f__Sphingomonadaceae;g__Sphingomonas;s__Sphingomonas_aliaeris
NCBI2759707	0	0	0	0	0	0	0	6	0	k__Bacteria;p__Pseudomonadota;c__Alphaproteobacteria;o__Sphingomonadales;f__Sphingosinicellaceae;g__Sandaracinobacteroides;s__Sandaracinobacteroides_saxicola
NCBI2759912	0	0	0	798	934	829	0	0	0	k__Archaea;p__Euryarchaeota;c__Methanomicrobia;o__Methanosarcinales;f__;g__;s__Methanosarcinales_archaeon_ANME-1_ERB6
NCBI2759943	0	0	0	0	0	0	31	34	0	k__Bacteria;p__Actinomycetota;c__Actinomycetes;o__Micrococcales;f__Microbacteriaceae;g__Protaetiibacter;s__Protaetiibacter_sp._SSC-01
NCBI2760089	0	0	0	0	0	0	183	134	31	k__Bacteria;p__Actinomycetota;c__Actinomycetes;o__Propionibacteriales;f__Nocardioidaceae;g__Nocardioides;s__Nocardioides_dongkuii
NCBI2760090	0	0	0	0	0	0	0	0	1	k__Bacteria;p__Bacillota;c__Bacilli;o__Bacillales;f__Bacillaceae;g__Bacillus;s__Bacillus_sp._PAMC26568
NCBI2760307	0	0	0	0	0	0	21	14	16	k__Bacteria;p__Pseudomonadota;c__Alphaproteobacteria;o__Rhodobacterales;f__Paracoccaceae;g__Paracoccus;s__Paracoccus_sp._MC1862
NCBI2760713	0	0	0	0	0	0	7	1	1	k__Bacteria;p__Bacteroidota;c__Chitinophagia;o__Chitinophagales;f__Chitinophagaceae;g__Lacibacter;s__Lacibacter_sp._S13-6-22
NCBI2761107	0	0	0	96	0	0	0	0	0	k__Bacteria;p__Pseudomonadota;c__Gammaproteobacteria;o__Xanthomonadales;f__Xanthomonadaceae;g__Luteimonas;s__Luteimonas_sp._MC1825
NCBI2761578	0	0	0	0	0	0	3	3	0	k__Bacteria;p__Actinomycetota;c__Actinomycetes;o__Mycobacteriales;f__Mycobacteriaceae;g__Mycolicibacterium;s__Mycolicibacterium_baixiangningiae
NCBI2761579	0	0	0	0	0	0	0	3	6	k__Bacteria;p__Bacteroidota;c__Cytophagia;o__Cytophagales;f__Hymenobacteraceae;g__Hymenobacter;s__Hymenobacter_sp._S2-20-2
NCBI2762320	0	0	0	0	0	0	16	18	10	k__Bacteria;p__Bacillota;c__Bacilli;o__Bacillales;f__Paenibacillaceae;g__Paenibacillus;s__Paenibacillus_sp._PAMC21692
NCBI2762323	0	0	0	0	0	0	0	0	2	k__Bacteria;p__Pseudomonadota;c__Betaproteobacteria;o__Burkholderiales;f__Comamonadaceae;g__Variovorax;s__Variovorax_sp._PAMC28562
NCBI2762330	0	0	0	0	0	0	1572	1414	722	k__Bacteria;p__Actinomycetota;c__Actinomycetes;o__Micrococcales;f__Brevibacteriaceae;g__Brevibacterium;s__Brevibacterium_sp._PAMC23299
NCBI2762331	0	0	0	0	0	0	40	0	0	k__Bacteria;p__Actinomycetota;c__Actinomycetes;o__Micrococcales;f__Dermacoccaceae;g__Dermacoccus;s__Dermacoccus_sp._PAMC28757
NCBI2762563	0	0	0	0	0	0	14	17	5	k__Bacteria;p__Bacillota;c__Bacilli;o__Bacillales;f__Planococcaceae;g__Sporosarcina;s__Sporosarcina_sp._resist
NCBI2762611	0	0	0	0	0	0	62	56	0	k__Bacteria;p__Pseudomonadota;c__Gammaproteobacteria;o__Xanthomonadales;f__Xanthomonadaceae;g__Lysobacter;s__Lysobacter_sp._CW239
NCBI2762748	0	0	0	0	0	0	97	311	0	k__Bacteria;p__Pseudomonadota;c__Alphaproteobacteria;o__Sphingomonadales;f__Sphingomonadaceae;g__Sphingosinithalassobacter;s__Sphingosinithalassobacter_sp._CS137
NCBI2763006	0	0	0	0	0	0	49	91	0	k__Bacteria;p__Actinomycetota;c__Actinomycetes;o__Kitasatosporales;f__Streptomycetaceae;g__Streptomyces;s__Streptomyces_buecherae
NCBI2763008	0	0	0	0	0	0	4698	2262	3169	k__Bacteria;p__Actinomycetota;c__Actinomycetes;o__Propionibacteriales;f__Nocardioidaceae;g__Nocardioides;s__Nocardioides_sp._zg-1228
NCBI2763071	0	0	0	0	0	0	0	0	5	k__Bacteria;p__Acidobacteriota;c__Terriglobia;o__Terriglobales;f__Acidobacteriaceae;g__Edaphobacter;s__Edaphobacter_sp._4G125
NCBI2763107	0	0	0	0	0	0	1	6	5	k__Bacteria;p__Acidobacteriota;c__Terriglobia;o__Terriglobales;f__Acidobacteriaceae;g__Alloacidobacterium;s__Alloacidobacterium_dinghuense
NCBI2763257	0	0	0	0	0	0	54	0	58	k__Bacteria;p__Actinomycetota;c__Actinomycetes;o__Micrococcales;f__Microbacteriaceae;g__Microbacterium;s__Microbacterium_sp._YJN-G
NCBI2763317	0	0	0	102	37	0	283	303	811	k__Bacteria;p__Pseudomonadota;c__Gammaproteobacteria;o__Xanthomonadales;f__Xanthomonadaceae;g__Lysobacter;s__Lysobacter_solisilvae
NCBI2764186	0	0	0	0	0	0	0	0	11	k__Bacteria;p__Pseudomonadota;c__Alphaproteobacteria;o__Sphingomonadales;f__Sphingomonadaceae;g__Sphingomonas;s__Sphingomonas_sabuli
NCBI2764705	0	0	0	0	0	26	0	0	0	k__Bacteria;p__Pseudomonadota;c__Betaproteobacteria;o__Nitrosomonadales;f__Gallionellaceae;g__Sideroxyarcus;s__Sideroxyarcus_emersonii
NCBI2765360	0	1	0	38	0	0	0	12	0	k__Bacteria;p__Pseudomonadota;c__Betaproteobacteria;o__Burkholderiales;f__Oxalobacteraceae;g__Massilia;s__Massilia_antarctica
NCBI2766784	0	0	0	0	0	0	0	164	0	k__Bacteria;p__Actinomycetota;c__Actinomycetes;o__Micrococcales;f__Microbacteriaceae;g__Microbacterium;s__Microbacterium_sp._Nx66
NCBI2766984	0	0	0	0	0	0	6	0	0	k__Bacteria;p__Bacteroidota;c__Sphingobacteriia;o__Sphingobacteriales;f__Sphingobacteriaceae;g__Pedobacter;s__Pedobacter_riviphilus
NCBI2768066	0	0	0	0	0	0	0	10	10	k__Bacteria;p__Actinomycetota;c__Actinomycetes;o__Kitasatosporales;f__Streptomycetaceae;g__Streptomyces;s__Streptomyces_roseirectus
NCBI2768067	0	0	0	0	0	0	192	409	291	k__Bacteria;p__Actinomycetota;c__Actinomycetes;o__Kitasatosporales;f__Streptomycetaceae;g__Streptomyces;s__Streptomyces_sp._JCM17656
NCBI2768068	0	0	0	0	0	0	169	179	91	k__Bacteria;p__Actinomycetota;c__Actinomycetes;o__Kitasatosporales;f__Streptomycetaceae;g__Streptomyces;s__Streptomyces_genisteinicus
NCBI2768069	0	0	0	0	0	0	0	14	29	k__Bacteria;p__Actinomycetota;c__Actinomycetes;o__Kitasatosporales;f__Streptomycetaceae;g__Streptomyces;s__Streptomyces_xanthii
NCBI2768071	0	0	0	0	0	0	23	0	0	k__Bacteria;p__Actinomycetota;c__Actinomycetes;o__Micrococcales;f__Microbacteriaceae;g__Clavibacter;s__Clavibacter_zhangzhiyongii
NCBI2768161	0	0	0	0	0	0	16	9	0	k__Bacteria;p__Pseudomonadota;c__Alphaproteobacteria;o__Rhodospirillales;f__Acetobacteraceae;g__Roseomonas;s__Roseomonas_marmotae
NCBI2768162	0	0	0	0	0	0	50	36	512	k__Bacteria;p__Pseudomonadota;c__Alphaproteobacteria;o__Rhodospirillales;f__Acetobacteraceae;g__Roseomonas;s__Roseomonas_haemaphysalidis
NCBI2769491	0	0	0	0	0	0	431	376	658	k__Bacteria;p__Pseudomonadota;c__Betaproteobacteria;o__Burkholderiales;f__Oxalobacteraceae;g__Massilia;s__Massilia_sp._LPB0304
NCBI2770322	0	0	0	0	0	21	13	0	9	k__Bacteria;p__Pseudomonadota;c__Gammaproteobacteria;o__Xanthomonadales;f__Xanthomonadaceae;g__Stenotrophomonas;s__Stenotrophomonas_sp._169
NCBI2770551	0	0	0	0	0	0	0	7	0	k__Bacteria;p__Actinomycetota;c__Actinomycetes;o__Micrococcales;f__Dermacoccaceae;g__Yimella;s__Yimella_sp._cx-51
NCBI2771361	0	0	0	0	7	0	14	21	19	k__Bacteria;p__Pseudomonadota;c__Alphaproteobacteria;o__Rhodospirillales;f__Acetobacteraceae;g__Roseococcus;s__Roseococcus_microcysteis
NCBI2771430	0	0	0	0	0	0	0	0	36	k__Bacteria;p__Pseudomonadota;c__Alphaproteobacteria;o__Sphingomonadales;f__Sphingosinicellaceae;g__Sphingosinicella;s__Sphingosinicella_flava
NCBI2772401	0	0	0	0	0	0	1739	1745	1128	k__Bacteria;p__Actinomycetota;c__Actinomycetes;o__Micrococcales;f__Micrococcaceae;g__Pseudarthrobacter;s__Pseudarthrobacter_sp._BIM_B-2242
NCBI2773308	0	0	0	0	0	0	0	0	3	k__Bacteria;p__Pseudomonadota;c__Gammaproteobacteria;o__Oceanospirillales;f__Halomonadaceae;g__Halomonas;s__Halomonas_sp._YLGW01
NCBI2774137	0	0	0	0	0	0	306	225	491	k__Bacteria;p__Pseudomonadota;c__Alphaproteobacteria;o__Hyphomicrobiales;f__Devosiaceae;g__Devosia;s__Devosia_rhizoryzae
NCBI2774151	0	0	0	0	0	0	153	100	103	k__Bacteria;p__Planctomycetota;c__Planctomycetia;o__Gemmatales;f__Gemmataceae;g__Frigoriglobus;s__Frigoriglobus_tundricola
NCBI2774189	0	0	0	0	0	0	70	125	61	k__Bacteria;p__Pseudomonadota;c__Alphaproteobacteria;o__Caulobacterales;f__Caulobacteraceae;g__Brevundimonas;s__Brevundimonas_pondensis
NCBI2774190	0	0	0	0	0	0	92	0	48	k__Bacteria;p__Pseudomonadota;c__Alphaproteobacteria;o__Caulobacterales;f__Caulobacteraceae;g__Brevundimonas;s__Brevundimonas_goettingensis
NCBI2774459	0	0	0	0	0	0	0	14	0	k__Bacteria;p__Pseudomonadota;c__Gammaproteobacteria;o__Pseudomonadales;f__Pseudomonadaceae;g__Pseudomonas;s__Pseudomonas_sp._IzPS59
NCBI2774562	0	0	0	0	0	0	224	490	1639	k__Bacteria;p__Pseudomonadota;c__Alphaproteobacteria;o__Hyphomicrobiales;f__Phyllobacteriaceae;g__Aminobacter;s__Aminobacter_sp._SR38
NCBI2775420	0	0	0	0	0	0	24538	23206	10153	k__Bacteria;p__Pseudomonadota;c__Alphaproteobacteria;o__Rhodospirillales;f__Azospirillaceae;g__Skermanella;s__Skermanella_sp._TT6
NCBI2775496	0	0	0	0	0	0	0	2	0	k__Bacteria;p__Actinomycetota;c__Actinomycetes;o__Mycobacteriales;f__Mycobacteriaceae;g__Mycobacterium;s__Mycobacterium_senriense
NCBI2775920	0	0	0	153795	27913	0	0	0	0	k__Bacteria;p__Pseudomonadota;c__Gammaproteobacteria;o__Xanthomonadales;f__Xanthomonadaceae;g__Stenotrophomonas;s__Stenotrophomonas_sp._CW117
NCBI2777983	0	0	0	0	0	0	0	4	0	k__Bacteria;p__Bacillota;c__Bacilli;o__Bacillales;f__Paenibacillaceae;g__Paenibacillus;s__Paenibacillus_sp._JNUCC-31
NCBI2777984	0	0	0	0	0	0	40	25	0	k__Bacteria;p__Bacillota;c__Bacilli;o__Bacillales;f__Paenibacillaceae;g__Paenibacillus;s__Paenibacillus_sp._JNUCC-32
NCBI2778070	0	0	0	0	0	0	14	13	29	k__Bacteria;p__Actinomycetota;c__Actinomycetes;o__Pseudonocardiales;f__Pseudonocardiaceae;g__Amycolatopsis;s__Amycolatopsis_sp._FDAARGOS_1241
NCBI2778082	0	0	0	0	0	0	0	0	6	k__Bacteria;p__Pseudomonadota;c__Gammaproteobacteria;o__Xanthomonadales;f__Rhodanobacteraceae;g__Rhodanobacter;s__Rhodanobacter_sp._FDAARGOS_1247
NCBI2778370	0	0	0	0	0	0	9	0	0	k__Bacteria;p__Bacillota;c__Bacilli;o__Bacillales;f__Paenibacillaceae;g__Brevibacillus;s__Brevibacillus_sp._JNUCC-41
NCBI2779776	0	0	0	0	0	0	3	3	0	k__Bacteria;p__Bacillota;c__Bacilli;o__Bacillales;f__Bacillaceae;g__Cytobacillus;s__Cytobacillus_suaedae
NCBI2780074	0	0	0	0	0	0	0	0	50	k__Bacteria;p__Pseudomonadota;c__Alphaproteobacteria;o__Sphingomonadales;f__Sphingomonadaceae;g__Novosphingobium;s__Novosphingobium_sp._ES2-1
NCBI2781021	0	0	0	0	0	0	0	26	0	k__Bacteria;p__Pseudomonadota;c__Gammaproteobacteria;o__Xanthomonadales;f__Xanthomonadaceae;g__Lysobacter;s__Lysobacter_sp._H21R4
NCBI2781023	0	0	0	0	0	0	0	0	33	k__Bacteria;p__Pseudomonadota;c__Gammaproteobacteria;o__Xanthomonadales;f__Xanthomonadaceae;g__Lysobacter;s__Lysobacter_avium
NCBI2781734	0	0	0	0	0	0	62	76	39	k__Bacteria;p__Actinomycetota;c__Actinomycetes;o__Kitasatosporales;f__Streptomycetaceae;g__Streptomyces;s__Streptomyces_sp._A2-16
NCBI2781735	0	0	0	0	0	0	123	124	442	k__Bacteria;p__Actinomycetota;c__Actinomycetes;o__Pseudonocardiales;f__Pseudonocardiaceae;g__Saccharothrix;s__Saccharothrix_sp._6-C
NCBI2781962	0	0	0	0	0	0	0	0	17	k__Bacteria;p__Actinomycetota;c__Actinomycetes;o__Micrococcales;f__Microbacteriaceae;g__Agromyces;s__Agromyces_archimandritae
NCBI2782004	0	0	0	0	0	0	0	0	25	k__Bacteria;p__Actinomycetota;c__Actinomycetes;o__Kitasatosporales;f__Streptomycetaceae;g__Streptomyces;s__Streptomyces_sp._XC_2026
NCBI2782166	0	0	0	0	0	0	0	19	0	k__Bacteria;p__Actinomycetota;c__Actinomycetes;o__Micrococcales;f__Microbacteriaceae;g__Microbacterium;s__Microbacterium_sp._A18JL241
NCBI2782167	0	0	0	0	0	0	334	76	71	k__Bacteria;p__Actinomycetota;c__Actinomycetes;o__Micrococcales;f__Microbacteriaceae;g__Microbacterium;s__Microbacterium_luteum
NCBI2782168	0	0	0	0	0	0	192	288	117	k__Bacteria;p__Actinomycetota;c__Actinomycetes;o__Micrococcales;f__Microbacteriaceae;g__Microbacterium;s__Microbacterium_atlanticum
NCBI2782169	0	0	0	0	0	0	104	118	116	k__Bacteria;p__Actinomycetota;c__Actinomycetes;o__Micrococcales;f__Microbacteriaceae;g__Microbacterium;s__Microbacterium_cremeum
NCBI2782568	0	0	0	0	0	9	0	0	0	k__Bacteria;p__Pseudomonadota;c__Alphaproteobacteria;o__Sphingomonadales;f__Erythrobacteraceae;g__Qipengyuania;s__Qipengyuania_soli
NCBI2783539	0	0	0	0	0	0	1	1	0	k__Heunggongvirae;p__Uroviricota;c__Caudoviricetes;o__;f__;g__;s__Bacillus_phage_Kirov
NCBI2785056	0	0	0	0	0	0	138	134	106	k__Bacteria;p__Pseudomonadota;c__Alphaproteobacteria;o__Hyphomicrobiales;f__Rhizobiaceae;g__Rhizobium;s__Rhizobium_sp._007
NCBI2785627	0	0	0	20	22	0	0	0	0	k__Bacteria;p__Pseudomonadota;c__Betaproteobacteria;o__Rhodocyclales;f__Rhodocyclaceae;g__Azospira;s__Azospira_inquinata
NCBI2789216	0	0	0	0	0	0	0	3	1	k__Bacteria;p__Pseudomonadota;c__Alphaproteobacteria;o__Hyphomicrobiales;f__Xanthobacteraceae;g__Labrys;s__Labrys_sp._KNU-23
NCBI2789327	0	0	0	0	0	0	44	0	40	k__Bacteria;p__Pseudomonadota;c__Alphaproteobacteria;o__Sphingomonadales;f__Sphingomonadaceae;g__Sphingobium;s__Sphingobium_sp._Cam5-1
NCBI2789739	0	0	0	0	0	0	29	13	42	k__Bacteria;p__Actinomycetota;c__Actinomycetes;o__Mycobacteriales;f__Nocardiaceae;g__Rhodococcus;s__Rhodococcus_sp._USK10
NCBI2789740	0	0	0	0	0	0	8	3	12	k__Bacteria;p__Bacteroidota;c__Sphingobacteriia;o__Sphingobacteriales;f__Sphingobacteriaceae;g__Pedobacter;s__Pedobacter_endophyticus
NCBI2789776	0	0	0	0	0	0	85	79	126	k__Bacteria;p__Actinomycetota;c__Acidimicrobiia;o__Acidimicrobiales;f__Iamiaceae;g__Actinomarinicola;s__Actinomarinicola_tropica
NCBI2789856	0	0	0	0	12	0	4	4	0	k__Bacteria;p__Pseudomonadota;c__Alphaproteobacteria;o__Rhodobacterales;f__Paracoccaceae;g__Pontivivens;s__Pontivivens_ytuae
NCBI279058	0	0	1	0	0	0	0	0	2	k__Bacteria;p__Pseudomonadota;c__Betaproteobacteria;o__Burkholderiales;f__Oxalobacteraceae;g__Collimonas;s__Collimonas_arenae
NCBI279113	0	0	0	542	421	455	0	0	0	k__Bacteria;p__Pseudomonadota;c__Betaproteobacteria;o__Burkholderiales;f__Oxalobacteraceae;g__Collimonas;s__Collimonas_pratensis
NCBI2792008	0	0	0	0	0	0	422	332	427	k__Bacteria;p__Actinomycetota;c__Actinomycetes;o__Pseudonocardiales;f__Pseudonocardiaceae;g__Pseudonocardia;s__Pseudonocardia_abyssalis
NCBI2792479	0	0	0	0	0	0	25	22	7	k__Bacteria;p__Bacillota;c__Bacilli;o__Bacillales;f__Bacillaceae;g__Lysinibacillus;s__Lysinibacillus_sp._JNUCC-51
NCBI2792480	0	0	0	0	0	0	0	0	9	k__Bacteria;p__Bacillota;c__Bacilli;o__Bacillales;f__Bacillaceae;g__Lysinibacillus;s__Lysinibacillus_sp._JNUCC-52
NCBI2794089	0	0	0	0	0	0	0	0	2	k__Bacteria;p__Actinomycetota;c__Actinomycetes;o__Actinomycetales;f__Actinomycetaceae;g__Schaalia;s__Schaalia_sp._19OD2882
NCBI2795216	0	0	0	0	0	0	0	0	5	k__Bacteria;p__Pseudomonadota;c__Alphaproteobacteria;o__Hyphomicrobiales;f__Rhizobiaceae;g__Rhizobium;s__Rhizobium_sp._AB2/73
NCBI2795387	0	0	0	0	0	0	11744	6595	9783	k__Bacteria;p__Pseudomonadota;c__Gammaproteobacteria;o__Xanthomonadales;f__Xanthomonadaceae;g__Lysobacter;s__Lysobacter_arenosi
NCBI2795690	0	0	0	0	0	0	11	5	24	k__Bacteria;p__Pseudomonadota;c__Alphaproteobacteria;o__Hyphomicrobiales;f__Kaistiaceae;g__Kaistia;s__Kaistia_sp._32K
NCBI2795738	0	0	0	0	0	0	0	0	30	k__Bacteria;p__Bacteroidota;c__Sphingobacteriia;o__Sphingobacteriales;f__Sphingobacteriaceae;g__Sphingobacterium;s__Sphingobacterium_sp._UDSM-2020
NCBI2796366	0	0	0	0	0	0	0	0	84	k__Bacteria;p__Pseudomonadota;c__Betaproteobacteria;o__Burkholderiales;f__Comamonadaceae;g__Comamonas;s__Comamonas_fluminis
NCBI2797167	0	0	0	0	0	0	8	54	27	k__Bacteria;p__Actinomycetota;c__Actinomycetes;o__Kitasatosporales;f__Streptomycetaceae;g__Streptomyces;s__Streptomyces_sp._HSG2
NCBI2797636	0	0	0	0	0	0	56	59	82	k__Bacteria;p__Actinomycetota;c__Actinomycetes;o__Kitasatosporales;f__Streptomycetaceae;g__Streptomyces;s__Streptomyces_liliifuscus
NCBI279826	0	0	0	0	0	0	3	6	0	k__Bacteria;p__Bacillota;c__Bacilli;o__Bacillales;f__Bacillaceae;g__Mesobacillus;s__Mesobacillus_foraminis
NCBI279828	0	0	0	0	0	0	39	11	12	k__Bacteria;p__Actinomycetota;c__Actinomycetes;o__Micrococcales;f__Microbacteriaceae;g__Microcella;s__Microcella_alkaliphila
NCBI2798724	0	0	8	0	0	0	0	0	475	k__Bacteria;p__Pseudomonadota;c__Alphaproteobacteria;o__Sphingomonadales;f__Erythrobacteraceae;g__Croceicoccus;s__Croceicoccus_sp._YJ47
NCBI2799325	0	0	0	0	0	0	0	0	18	k__Bacteria;p__Pseudomonadota;c__Gammaproteobacteria;o__Xanthomonadales;f__Xanthomonadaceae;g__Luteimonas;s__Luteimonas_sp._MC1572
NCBI2799326	0	0	0	0	0	0	0	0	38	k__Bacteria;p__Pseudomonadota;c__Gammaproteobacteria;o__Xanthomonadales;f__Xanthomonadaceae;g__Luteimonas;s__Luteimonas_sp._MC1750
NCBI280	0	0	0	0	0	0	501	314	208	k__Bacteria;p__Pseudomonadota;c__Alphaproteobacteria;o__Hyphomicrobiales;f__Xanthobacteraceae;g__Xanthobacter;s__Xanthobacter_autotrophicus
NCBI2800818	0	0	0	0	0	0	0	16	17	k__Bacteria;p__Pseudomonadota;c__Alphaproteobacteria;o__Caulobacterales;f__Caulobacteraceae;g__Brevundimonas;s__Brevundimonas_vitisensis
NCBI2801033	0	0	0	0	0	0	0	0	244	k__Bacteria;p__Actinomycetota;c__Actinomycetes;o__Kitasatosporales;f__Streptomycetaceae;g__Streptomyces;s__Streptomyces_sp._CA-256286
NCBI2801335	0	0	0	0	0	0	51	15	57	k__Bacteria;p__Pseudomonadota;c__Alphaproteobacteria;o__Hyphomicrobiales;f__Devosiaceae;g__Devosia;s__Devosia_oryziradicis
NCBI28026	0	48	0	1297	0	0	0	0	0	k__Bacteria;p__Actinomycetota;c__Actinomycetes;o__Bifidobacteriales;f__Bifidobacteriaceae;g__Bifidobacterium;s__Bifidobacterium_pseudocatenulatum
NCBI2802641	0	0	0	0	0	0	19	10	10	k__Bacteria;p__Actinomycetota;c__Actinomycetes;o__Pseudonocardiales;f__Pseudonocardiaceae;g__Kutzneria;s__Kutzneria_sp._CA-103260
NCBI2802971	0	0	0	0	0	0	78	131	138	k__Bacteria;p__Acidobacteriota;c__Vicinamibacteria;o__Vicinamibacterales;f__Vicinamibacteraceae;g__Luteitalea;s__Luteitalea_sp._TBR-22
NCBI2802972	0	0	0	0	0	0	1	3	1	k__Bacteria;p__Acidobacteriota;c__Terriglobia;o__Bryobacterales;f__;g__;s__Bryobacterales_bacterium_F-183
NCBI2802975	0	0	0	0	0	12	1	0	0	k__Bacteria;p__Thermodesulfobacteriota;c__Desulfuromonadia;o__Desulfuromonadales;f__Desulfuromonadaceae;g__Desulfuromonas;s__Desulfuromonas_versatilis
NCBI28031	0	0	0	0	0	0	686	440	129	k__Bacteria;p__Bacillota;c__Bacilli;o__Bacillales;f__Bacillaceae;g__Lysinibacillus;s__Lysinibacillus_fusiformis
NCBI2803784	0	0	0	0	0	0	8	0	40	k__Bacteria;p__Pseudomonadota;c__Alphaproteobacteria;o__Caulobacterales;f__Caulobacteraceae;g__Phenylobacterium;s__Phenylobacterium_glaciei
NCBI2803858	0	0	0	0	0	0	62	68	64	k__Bacteria;p__Actinomycetota;c__Actinomycetes;o__Propionibacteriales;f__Nocardioidaceae;g__Nocardioides;s__Nocardioides_sp._zg-536
NCBI28040	0	0	0	0	0	0	0	1	0	k__Bacteria;p__Actinomycetota;c__Actinomycetes;o__Micromonosporales;f__Micromonosporaceae;g__Micromonospora;s__Micromonospora_griseorubida
NCBI28047	0	0	0	0	0	0	3	0	0	k__Bacteria;p__Actinomycetota;c__Actinomycetes;o__Mycobacteriales;f__Mycobacteriaceae;g__Mycolicibacterium;s__Mycolicibacterium_confluentis
NCBI280473	0	0	0	0	0	3	0	0	0	k__Bacteria;p__Bacteroidota;c__Cytophagia;o__Cytophagales;f__Cyclobacteriaceae;g__Aquiflexum;s__Aquiflexum_balticum
NCBI2804758	0	0	0	0	0	0	22	0	21	k__Bacteria;p__Actinomycetota;c__Actinomycetes;o__Micrococcales;f__Microbacteriaceae;g__Curtobacterium;s__Curtobacterium_sp._24E2
NCBI28049	0	0	0	0	0	0	0	0	1	k__Bacteria;p__Actinomycetota;c__Actinomycetes;o__Acidothermales;f__Acidothermaceae;g__Acidothermus;s__Acidothermus_cellulolyticus
NCBI2806251	0	0	0	0	0	0	26	48	34	k__Bacteria;p__Actinomycetota;c__Actinomycetes;o__Streptosporangiales;f__Nocardiopsaceae;g__Nocardiopsis;s__Nocardiopsis_sp._BM-2018
NCBI2806262	0	0	0	37744	43048	37973	0	0	47	k__Bacteria;p__Pseudomonadota;c__Betaproteobacteria;o__Burkholderiales;f__Comamonadaceae;g__Hydrogenophaga;s__Hydrogenophaga_sp._YM1
NCBI2806263	0	6	0	158	0	90	0	0	0	k__Bacteria;p__Pseudomonadota;c__Betaproteobacteria;o__Neisseriales;f__Chromobacteriaceae;g__Paludibacterium;s__Paludibacterium_sp._B53371
NCBI28068	0	0	0	68	0	80	13	102	13	k__Bacteria;p__Pseudomonadota;c__Betaproteobacteria;o__Burkholderiales;f__Sphaerotilaceae;g__Rubrivivax;s__Rubrivivax_gelatinosus
NCBI2806989	0	0	0	0	0	0	14	19	5	k__Bacteria;p__Bacillota;c__Bacilli;o__Bacillales;f__Bacillaceae;g__Metabacillus;s__Metabacillus_sp._cB07
[truncated: 1,156 more rows]

## Sheet: Table S2
Table S2. Table of relative abundance of each sample at each taxonomic level
Category Phylum mean
	Pseudomonadota	unclassified	Actinomycetota	Bacillota	Acidobacteriota	Thermoproteota	Myxococcota	Nitrososphaerota	Planctomycetota	Ascomycota	Bacteroidota	Thermodesulfobacteriota	Gemmatimonadota	Verrucomicrobiota	Nitrospirota	Euryarchaeota	Chloroflexota	Cyanobacteriota	Basidiomycota	Uroviricota	Other
LNM	0.337798	0.336717	0.263415	0.0177941	0.0109838	0.00810988	0.00746441	0.00452432	0.00387565	0.00248382	0.00220789	0.00104862	0.0010099	0.000980615	0.000438426	8.11899e-05	0.000317985	0.000285228	2.08733e-05	9.24815e-05	0.00035118
LNM20	0.985146	0.00709059	0.00262549	0.003902	7.17023e-07	0	2.98222e-06	0	1.94606e-06	0.000261848	0.000236127	1.52509e-05	0	4.10185e-07	3.47698e-05	0.000251822	1.97562e-06	1.22348e-06	0.000244805	0.00011803	6.44053e-05
XHQ10	0.99948	9.93465e-06	1.00554e-05	0.000479419	0	0	5.91593e-08	0	3.91232e-08	4.07985e-07	1.83279e-05	1.92593e-08	0	0	0	5.83826e-08	0	0	7.84187e-08	1.13895e-06	1.92593e-08
Category Order mean
	Neisseriales	unclassified	Hyphomicrobiales	Burkholderiales	Xanthomonadales	Kitasatosporales	Mycobacteriales	Micrococcales	Propionibacteriales	Rhodospirillales	Micromonosporales	Bacillales	Pseudomonadales	Sphingomonadales	Streptosporangiales	Solirubrobacterales	Geodermatophilales	Rhodocyclales	Myxococcales	Pseudonocardiales	Other
LNM	8.30248e-05	0.380584	0.207902	0.0365435	0.0275121	0.0546127	0.0410278	0.0390736	0.0378185	0.0235773	0.0204912	0.0172292	0.00951141	0.0151044	0.0145807	0.0139702	0.0120095	0.00041023	0.00584699	0.00522388	0.0368878
LNM20	0.814289	0.0144835	0.00699984	0.104147	0.0304245	0.000771387	0.000493761	0.00012006	0.000862421	3.17298e-05	6.53741e-05	0.000307449	0.00809035	0.00133536	1.0487e-05	0	0	0.00830663	2.47349e-06	0.000105035	0.00915399
XHQ10	0.997429	1.1155e-05	2.18604e-05	0.00190842	7.64226e-07	7.91954e-08	7.90564e-07	2.91611e-07	1.47178e-06	1.37276e-07	5.80803e-08	0.000447564	4.14407e-05	3.35318e-06	2.03384e-08	0	0	9.62756e-06	5.91593e-08	0	0.000124183
Category Genus mean
	Chitinolyticbacter	unclassified	Laribacter	Sinorhizobium	Chitiniphilus	Streptomyces	Herbaspirillum	Chitinimonas	Microvirga	Stenotrophomonas	Bradyrhizobium	Nocardioides	Lysobacter	Skermanella	Jeongeupia	Pseudomonas	Afipia	Micromonospora	Conexibacter	Rhodococcus	Other
LNM	6.47635e-06	0.385994	0	0.0942906	0	0.0540931	0.00881153	0	0.0361925	0.00303228	0.0257174	0.032115	0.0231031	0.019949	5.45721e-06	0.00948291	0.0143717	0.0141508	0.0131806	0.0128644	0.25264
LNM20	0.539694	0.015529	0.190975	0	0.062663	0.00058968	0.0341652	0.0384701	0	0.0301946	0.00688962	4.23263e-05	0.000125064	0	0.0180051	0.00724696	1.1267e-06	5.60138e-05	0	1.77038e-05	0.0553351
XHQ10	0.997321	1.50132e-05	9.62967e-08	0	9.30698e-05	7.91954e-08	8.78239e-05	0.000588536	0	6.28332e-07	2.01369e-05	0	1.92593e-08	0	1.28255e-05	3.61982e-05	0	1.95616e-08	0	0	0.00182498
Category Species mean
	Chitinolyticbacter_meiyuanensis	uncultured_bacterium	Laribacter_hongkongensis	Sinorhizobium_fredii	Chitiniphilus_shinanonensis	Herbaspirillum_huttiense	Chitinimonas_koreensis	Microvirga_ossetica	Stenotrophomonas_sp._CW117	Skermanella_sp._TT6	uncultured_Actinomycetes_bacterium	Jeongeupia_sp._USM3	Afipia_carboxidovorans	Stenotrophomonas_maltophilia	uncultured_Conexibacter_sp.	Hydrogenophaga_sp._YM1	Ensifer_adhaerens	Streptosporangium_roseum	Rhodococcus_sp._MTM3W5.2	Bradyrhizobium_sp._1(2017)	Other
LNM	6.47635e-06	0.322617	0	0.092803	0	0.00876143	0	0.0327765	0	0.0175265	0.017444	5.45721e-06	0.0143213	0.000207641	0.0115687	1.41982e-05	0.00978368	0.00964014	0.00946093	0.00943717	0.443626
LNM20	0.539694	0.00686801	0.190975	0	0.0614686	0.0339271	0.0384356	0	0.0180672	0	0	0.0169523	0	0.012072	0	0.0114956	0	0	0	0	0.070044
XHQ10	0.997321	9.93465e-06	9.62967e-08	0	9.30698e-05	8.68846e-05	0.000588457	0	0	0	0	9.84148e-06	0	5.89813e-07	0	0	2.03384e-08	2.03384e-08	0	0	0.00189052

## Sheet: Table S3
Table S3. Cazy database class level abundance table
CAZY Class	XHQ10			LNM20			LNM			Description
	FS11	FS12	FS13	FS21	FS22	FS23	SS11	SS12	SS13
AA	186.034	0	168.342	20.148	19.526	20.028	0	1.133	0	Auxiliary Activities; redox enzymes that act in conjunction with CAZymes
CBM	6008.01	6011.22	5579.91	4460.43	4372.47	4433.36	151.684	155.818	120.184	Carbohydrate-Binding Modules; adhesion to carbohydrates
CE	42.194	38.651	0	0	0	0	97.991	65.652	79.719	Carbohydrate Esterases; hydrolysis of carbohydrate esters
GH	4815.91	4264.18	4230.91	3469.33	3529.93	3485.27	720.998	734.979	666.073	Glycoside Hydrolases; hydrolysis and/or rearrangement of glycosidic bonds (see CAZypedia definition)
GT	844.82	858.661	867.332	1129.85	1075.29	1030.23	670.34	645.03	567.513	GlycosylTransferases; formation of glycosidic bonds (see definition)
PL	0	0	0	0	0	0	16.119	11.296	17.492	Polysaccharide Lyases; non-hydrolytic cleavage of glycosidic bonds

## Sheet: Table S4
Table S4. Cazy database abundance table
Gene Family	XHQ10			LNM20			LNM			Description
	FS11	FS12	FS13	FS21	FS22	FS23	SS11	SS12	SS13
AA10	186.034	0	168.342	20.148	19.526	20.028	0	1.133	0	AA10 (formerly CBM33) proteins are copper-dependent lytic polysaccharide monooxygenases (LPMOs); some proteins have been shown to act on chitin, others on cellulose;
CBM12	2782.35	2790.64	2657.76	2099.58	1977.29	2007.39	0	0	0	Modules of approx. 40-60 residues. The majority of these modules is found among chitinases where the function is chitin-binding. Distantly related to the CBM5 family.
CBM13	0	0	0	0	0	0	8.702	7.928	8.675	Modules of approx. 150 residues which always appear as a threefold internal repeat. The only apparent exception to this, xylanase II of Actinomadura sp. FC7 (GenBank U08894), is in fact not completely sequenced. These modules were first identified in several plant lectins such as ricin or agglutinin of Ricinus communis which bind galactose residues. The three-dimensional structure of a plant lect…
CBM14	0	0	0	0	0	0	2.067	0	0.714	Modules of approx. 70 residues. The chitin-binding function has been demonstrated in several cases. These modules are found attached to a number of chitinase catalytic domains, but also in non-catalytic proteins either in isolation or as multiple repeats; chitin binding (EC IIa.chitin)
CBM2	0	0	0	0	0	0	0	2.766	0	Modules of approx. 100 residues and which are found in a large number of bacterial enzymes. The cellulose-binding function has been demonstrated in many cases. Several of these modules have been shown to also bind chitin or xylan.
CBM20	0	0	0	0	54.103	51.497	0	0	0	The granular starch-binding function has been demonstrated in several cases. Interact strongly with cyclodextrins. Often designated as starch-binding domains (SBD).
CBM32	0	0	0	0	0	0	6.611	6.024	5.436	Binding to galactose and lactose has been demonstrated for the module of Micromonospora viridifaciens sialidase (PMID: 16239725). Binding to polygalacturonic acid has been shown for a Yersinia member (PMID: 17292916). Binding to LacNAc (beta-D-galactosyl-1,4-beta-D-N-acetylglucosamine) has been shown for an N-acetylglucosaminidase from Clostridium perfingens (PMID: 16990278).
CBM48	0	0	0	0	0	0	105.179	108.703	80.62	Modules of approx. 100 residues with glycogen-binding function, appended to GH13 modules. Also found in the beta subunit (glycogen-binding) of AMP-activated protein kinases (AMPK)
CBM5	3181.55	2813.3	2877.55	2360.84	2341.08	2374.48	5.395	5.195	7.406	Modules of approx. 60 residues found in bacterial enzymes. Chitin-binding described in several cases. Distantly related to the CBM12 family.
CBM50	0	0	0	0	0	0	23.73	22.197	15.861	Modules of approx. 50 residues found attached to various enzymes from families GH18, GH19, GH23, GH24, GH25 and GH73, i.e. enzymes cleaving either chitin or peptidoglycan. Binding to chitopentaose demonstrated in the case of Pteris ryukyuensis chitinase A [Ohnuma T et al. (2008) J. Biol. Chem. 283:5178-87 (PMID: 18083709)]. CBM50 modules are also found in a multitude of other enzymes targeting th…
CBM56	44.107	224.957	44.607	0	0	0	0	0	0	beta-1,3-glucan binding function demonstrated by Yamamoto et al. (1998) FEBS Letters 433:41-43 [PMID: 9738929]
CBM6	0	182.331	0	0	0	0	0	0	0	Modules of approx. 120 residues. The cellulose-binding function has been demonstrated in one case on amorphous cellulose and beta-1,4-xylan. Some of these modules also bind beta-1,3-glucan, beta-1,3-1,4-glucan, and beta-1,4-glucan.
CBM67	0	0	0	0	0	0	0	3.005	1.472	Fujimoto et al. [PMID : 23486481] disclosed the L-rhamnose binding activity and 3-D structure of the CBM67 of Streptomyces avermitilis alpha-L-rhamnosidase (SaRha78A);
CBM91	0	0	0	0	0	0	5.447	6.624	8.8
CE0	0	0	0	0	0	0	7.231	3.001	9.924	See below.
CE1	0	0	0	0	0	0	8.194	4.104	6.218	acetyl xylan esterase (EC 3.1.1.72); cinnamoyl esterase (EC 3.1.1.-); feruloyl esterase (EC 3.1.1.73); carboxylesterase (EC 3.1.1.1); S-formylglutathione hydrolase (EC 3.1.2.12); diacylglycerol O-acyltransferase (EC 2.3.1.20); trehalose 6-O-mycolyltransferase (EC 2.3.1.122); acetylesterase (EC 3.1.1.6)
CE11	0	0	0	0	0	0	21.433	18.396	24.341	UDP-3-0-acyl N-acetylglucosamine deacetylase (EC 3.5.1.-).
CE14	0	0	0	0	0	0	17.861	9.477	11.292	N-acetyl-1-D-myo-inosityl-2-amino-2-deoxy-alpha-D-glucopyranoside deacetylase (EC 3.5.1.89); diacetylchitobiose deacetylase (EC 3.5.1.-); mycothiol S-conjugate amidase (EC 3.5.1.-)
CE15	0	0	0	0	0	0	8.544	6.083	10.91	4-O-methyl-glucuronoyl methylesterase (EC 3.1.1.-)
CE19	0	0	0	0	0	0	0	1.332	0
CE2	42.194	38.651	0	0	0	0	0	0	0	acetyl xylan esterase (EC 3.1.1.72).
CE4	0	0	0	0	0	0	12.482	3.343	3.582	acetyl xylan esterase (EC 3.1.1.72); chitin deacetylase (EC 3.5.1.41); chitooligosaccharide deacetylase (EC 3.5.1.-); peptidoglycan GlcNAc deacetylase (EC 3.5.1.-); peptidoglycan N-acetylmuramic acid deacetylase (EC 3.5.1.-).
CE5	0	0	0	0	0	0	7.36	6.089	0	acetyl xylan esterase (EC 3.1.1.72); cutinase (EC 3.1.1.74); 1,4-beta-xylosidase (EC 3.2.1.37)
CE6	0	0	0	0	0	0	1.268	0	1.987	acetyl xylan esterase (EC 3.1.1.72).
CE7	0	0	0	0	0	0	0	1.402	1.125	acetyl xylan esterase (EC 3.1.1.72); cephalosporin-C deacetylase (EC 3.1.1.41).
CE9	0	0	0	0	0	0	13.618	13.757	10.34	N-acetylglucosamine 6-phosphate deacetylase (EC 3.5.1.25); N-acetylglucosamine 6-phosphate deacetylase (EC 3.5.1.80)
GH0	0	0	0	0	0	0	44.847	48.901	59.145	Glycoside hydrolases not yet assigned to a family.
GH1	0	0	0	0	0	0	45.539	40.504	27.852	beta-glucosidase (EC 3.2.1.21); beta-galactosidase (EC 3.2.1.23); beta-mannosidase (EC 3.2.1.25); beta-glucuronidase (EC 3.2.1.31); beta-xylosidase (EC 3.2.1.37); beta-D-fucosidase (EC 3.2.1.38); phlorizin hydrolase (EC 3.2.1.62); exo-beta-1,4-glucanase (EC 3.2.1.74); 6-phospho-beta-galactosidase (EC 3.2.1.85); 6-phospho-beta-glucosidase (EC 3.2.1.86); strictosidine beta-glucosidase (EC 3.2.1.105…
GH10	0	0	0	0	0	0	16.156	15.317	18.333	endo-1,4-beta-xylanase (EC 3.2.1.8); endo-1,3-beta-xylanase (EC 3.2.1.32); tomatinase (EC 3.2.1.-); xylan endotransglycosylase (EC 2.4.2.-)
GH102	0	0	0	0	0	0	1.685	1.349	3.817	peptidoglycan lytic transglycosylase (EC 3.2.1.-)
GH103	0	0	0	0	0	0	45.534	32.509	23.875	peptidoglycan lytic transglycosylase (EC 3.2.1.-)
GH105	0	0	0	0	0	0	0	0.652	0	unsaturated rhamnogalacturonyl hydrolase (EC 3.2.1.172); d-4,5-unsaturated beta-glucuronyl hydrolase (EC 3.2.1.-); d-4,5-unsaturated alpha-galacturonidase (EC 3.2.1.-)
GH108	0	0	0	0	0	0	2.425	4.129	0	N-acetylmuramidase (EC 3.2.1.17)
GH11	0	0	0	0	0	0	1.53	2.541	0	endo-beta-1,4-xylanase (EC 3.2.1.8); endo-beta-1,3-xylanase (EC 3.2.1.32)
GH113	0	0	0	0	0	0	1.347	1.327	0	beta-mannanase (EC 3.2.1.78)
GH114	0	0	0	0	0	0	1.209	0	0	endo-alpha-1,4-polygalactosaminidase (EC 3.2.1.109)
GH12	0	0	0	0	0	0	0	0.77	2.027	endoglucanase (EC 3.2.1.4); xyloglucan hydrolase (EC 3.2.1.151); beta-1,3-1,4-glucanase (EC 3.2.1.73); xyloglucan endotransglycosylase (EC 2.4.1.207)
GH120	0	0	0	0	0	0	2.44	2.152	2.04	beta-xylosidase (EC 3.2.1.37)
GH127	0	0	0	0	0	0	1.621	0	0	beta-L-arabinofuranosidase (EC 3.2.1.185); 3-C-carboxy-5-deoxy-L-xylose (aceric acid) hydrolase (EC 3.2.1.-)
GH13	0	1.724	0	0	0	0	211.863	196.716	170.035	alpha-amylase (EC 3.2.1.1); pullulanase (EC 3.2.1.41); cyclomaltodextrin glucanotransferase (EC 2.4.1.19); cyclomaltodextrinase (EC 3.2.1.54); trehalose-6-phosphate hydrolase (EC 3.2.1.93); oligo-alpha-glucosidase (EC 3.2.1.10); maltogenic amylase (EC 3.2.1.133); neopullulanase (EC 3.2.1.135); alpha-glucosidase (EC 3.2.1.20); maltotetraose-forming alpha-amylase (EC 3.2.1.60); isoamylase (EC 3.2.1…
GH130	0	0	0	0	0	0	30.702	27.758	28.659	beta-1,4-mannosylglucose phosphorylase (EC 2.4.1.281); beta-1,4-mannooligosaccharide phosphorylase (EC 2.4.1.319); beta-1,4-mannosyl-N-acetyl-glucosamine phosphorylase (EC 2.4.1.320); beta-1,2-mannobiose phosphorylase (EC 2.4.1.-); beta-1,2-oligomannan phosphorylase (EC 2.4.1.-); beta-1,2-mannosidase (EC 3.2.1.-)
GH133	0	0	0	0	0	0	2.071	5.345	6.013	amylo-alpha-1,6-glucosidase (EC 3.2.1.33);
GH140	0	0	0	0	0	0	2.658	2.376	2.27	apiosidase (EC 3.2.1.-)
GH144	0	0	0	0	0	0	8.368	8.376	6.634	endo-beta-1,2-glucanase (EC 3.2.1.71)
GH15	0	0	0	0	54.103	51.497	41.283	51.509	45.702	glucoamylase (EC 3.2.1.3); glucodextranase (EC 3.2.1.70); alpha,alpha-trehalase (EC 3.2.1.28); dextran dextrinase (EC 2.4.1.2)
GH154	0	0	0	0	0	0	4.414	2.585	2.502
GH16	0	0	0	0	0	0	2.282	5.014	1.884	xyloglucan:xyloglucosyltransferase (EC 2.4.1.207); keratan-sulfate endo-1,4-beta-galactosidase (EC 3.2.1.103); endo-1,3-beta-glucanase (EC 3.2.1.39); endo-1,3(4)-beta-glucanase (EC 3.2.1.6); licheninase (EC 3.2.1.73); beta-agarase (EC 3.2.1.81); kappa;-carrageenase (EC 3.2.1.83); xyloglucanase (EC 3.2.1.151); endo-beta-1,3-galactanase (EC 3.2.1.181); beta-porphyranase (EC 3.2.1.178); hyaluronidas…
GH165	0	0	0	0	0	0	3.28	4.06	3.078
GH166	0	0	0	0	0	0	0	1.229	1.604
GH17	0	0	0	0	0	0	2.904	1.403	1.586	glucan endo-1,3-beta-glucosidase (EC 3.2.1.39); glucan 1,3-beta-glucosidase (EC 3.2.1.58); licheninase (EC 3.2.1.73); ABA-specific beta-glucosidase (EC 3.2.1.175); beta-1,3-glucanosyltransglycosylase (EC 2.4.1.-)
GH171	0	0	0	0	0	0	30.635	17.982	20.985
GH172	0	0	0	0	0	0	2.488	4.651	2.829
GH176	0	0	0	0	0	0	6.626	11.455	7.096
GH177	0	0	0	0	0	0	3.607	7.393	7.813
GH178	0	0	0	0	0	0	0	1.606	1.888
GH18	4028.69	3297.17	3453.57	2077.4	2110.28	2088.61	12.618	10.628	16.693	chitinase (EC 3.2.1.14); lysozyme (EC 3.2.1.17); endo-beta-N-acetylglucosaminidase (EC 3.2.1.96); peptidoglycan hydrolase with endo-beta-N-acetylglucosaminidase specificity (EC 3.2.1.-); Nod factor hydrolase (EC 3.2.1.-); xylanase inhibitor; concanavalin B; narbonin
GH19	339.252	346.991	331.949	586.51	571.838	573.414	7.54	8.27	8.022	chitinase (EC 3.2.1.14); lysozyme (EC 3.2.1.17)
GH2	0	0	0	0	0	0	10.012	11.168	5.523	beta-galactosidase (EC 3.2.1.23) ; beta-mannosidase (EC 3.2.1.25); beta-glucuronidase (EC 3.2.1.31); alpha-L-arabinofuranosidase (EC 3.2.1.55); mannosylglycoprotein endo-beta-mannosidase (EC 3.2.1.152); exo-beta-glucosaminidase (EC 3.2.1.165); alpha-L-arabinopyranosidase (EC 3.2.1.-); beta-galacturonidase (EC 3.2.1.-)
GH20	390.319	380.638	385.987	502.963	503.854	476.828	2.214	0	0	beta-hexosaminidase (EC 3.2.1.52); lacto-N-biosidase (EC 3.2.1.140); beta-1,6-N-acetylglucosaminidase) (EC 3.2.1.-); beta-6-SO3-N-acetylglucosaminidase (EC 3.2.1.-)
GH23	13.535	12.7	14.798	0	0	0	48.587	66.951	54.714	lysozyme type G (EC 3.2.1.17); peptidoglycan lyase (EC 4.2.2.n1) also known in the literature as peptidoglycan lytic transglycosylase; chitinase (EC 3.2.1.14)
GH24	0	0	0	175.653	161.114	173.877	0	0	0	lysozyme (EC 3.2.1.17)
GH25	0	0	0	0	0	0	0	0.633	0.315	lysozyme (EC 3.2.1.17)
GH28	0	0	0	0	0	0	7.08	8.543	9.023	polygalacturonase (EC 3.2.1.15); alpha-L-rhamnosidase (EC 3.2.1.40); exo-polygalacturonase (EC 3.2.1.67); exo-polygalacturonosidase (EC 3.2.1.82); rhamnogalacturonase (EC 3.2.1.171); rhamnogalacturonan alpha-1,2-galacturonohydrolase (EC 3.2.1.173); endo-xylogalacturonan hydrolase (EC 3.2.1.-)
GH29	0	0	0	0	0	0	0	4.405	3.074	alpha-L-fucosidase (EC 3.2.1.51); alpha-1,3/1,4-L-fucosidase (EC 3.2.1.111)
GH3	0	0	0	0	0	0	18.9	15.682	20.628	beta-glucosidase (EC 3.2.1.21); xylan 1,4-beta-xylosidase (EC 3.2.1.37); beta-glucosylceramidase (EC 3.2.1.45); beta-N-acetylhexosaminidase (EC 3.2.1.52); alpha-L-arabinofuranosidase (EC 3.2.1.55); glucan 1,3-beta-glucosidase (EC 3.2.1.58); glucan 1,4-beta-glucosidase (EC 3.2.1.74); isoprimeverose-producing oligoxyloglucan hydrolase (EC 3.2.1.120); coniferin beta-glucosidase (EC 3.2.1.126); exo-1…
GH31	0	0	0	0	0	0	10.633	12.377	17.504	alpha-glucosidase (EC 3.2.1.20); alpha-galactosidase (EC 3.2.1.22); alpha-mannosidase (EC 3.2.1.24); alpha-1,3-glucosidase (EC 3.2.1.84); sucrase-isomaltase (EC 3.2.1.48) (EC 3.2.1.10); alpha-xylosidase (EC 3.2.1.177); alpha-glucan lyase (EC 4.2.2.13); isomaltosyltransferase (EC 2.4.1.-); oligosaccharide alpha-1,4-glucosyltransferase (EC 2.4.1.161); sulfoquinovosidase (EC 3.2.1.-)
GH32	0	0	0	0	0	0	1.885	3.199	0.766	invertase (EC 3.2.1.26); endo-inulinase (EC 3.2.1.7); beta-2,6-fructan 6-levanbiohydrolase (EC 3.2.1.64); endo-levanase (EC 3.2.1.65); exo-inulinase (EC 3.2.1.80); fructan beta-(2,1)-fructosidase/1-exohydrolase (EC 3.2.1.153); fructan beta-(2,6)-fructosidase/6-exohydrolase (EC 3.2.1.154); sucrose:sucrose 1-fructosyltransferase (EC 2.4.1.99); fructan:fructan 1-fructosyltransferase (EC 2.4.1.100); …
GH33	0	0	0	0	0	0	1.34	0	5.464	sialidase or neuraminidase (EC 3.2.1.18); trans-sialidase (EC 2.4.1.-); anhydrosialidase (EC 4.2.2.15); Kdo hydrolase (EC 3.2.1.-); 2-keto-3-deoxynononic acid hydrolase / KDNase (EC 3.2.1.-)
GH36	0	0	0	0	0	0	0	2.724	2.986	alpha-galactosidase (EC 3.2.1.22); alpha-N-acetylgalactosaminidase (EC 3.2.1.49); stachyose synthase (EC 2.4.1.67); raffinose synthase (EC 2.4.1.82)
GH37	0	0	0	0	0	0	3.778	4.474	2.137	alpha,alpha-trehalase (EC 3.2.1.28).
GH38	0	0	0	0	0	0	2.457	1.579	0	alpha-mannosidase (EC 3.2.1.24); mannosyl-oligosaccharide alpha-1,2-mannosidase (EC 3.2.1.113); mannosyl-oligosaccharide alpha-1,3-1,6-mannosidase (EC 3.2.1.114); alpha-2-O-mannosylglycerate hydrolase (EC 3.2.1.170); mannosyl-oligosaccharide alpha-1,3-mannosidase (EC 3.2.1.-)
GH39	0	0	0	0	0	0	20.194	19.489	24.434	alpha-L-iduronidase (EC 3.2.1.76); beta-xylosidase (EC 3.2.1.37).
GH4	0	0	0	0	0	0	8.428	8.934	9.383	maltose-6-phosphate glucosidase (EC 3.2.1.122); alpha-glucosidase (EC 3.2.1.20); alpha-galactosidase (EC 3.2.1.22); 6-phospho-beta-glucosidase (EC 3.2.1.86); alpha-glucuronidase (EC 3.2.1.139); alpha-galacturonase (EC 3.2.1.67); palatinase (EC 3.2.1.-)
GH42	0	0	0	0	0	0	3.24	2.229	1.478	beta-galactosidase (EC 3.2.1.23); alpha-L-arabinopyranosidase (EC 3.2.1.-)
GH43	0	0	0	0	0	0	21.023	20.144	22.411	beta-xylosidase (EC 3.2.1.37); alpha-L-arabinofuranosidase (EC 3.2.1.55); arabinanase (EC 3.2.1.99); xylanase (EC 3.2.1.8); galactan 1,3-beta-galactosidase (EC 3.2.1.145); alpha-1,2-L-arabinofuranosidase (EC 3.2.1.-); exo-alpha-1,5-L-arabinofuranosidase (EC 3.2.1.-); [inverting] exo-alpha-1,5-L-arabinanase (EC 3.2.1.-); beta-1,3-xylosidase (EC 3.2.1.-)
GH48	0	0	0	0	0	0	0	2.426	0	reducing end-acting cellobiohydrolase (EC 3.2.1.176); endo-beta-1,4-glucanase (EC 3.2.1.4); chitinase (EC 3.2.1.14)
GH5	0	0	0	0	0	0	6.547	6.742	4.966	endo-beta-1,4-glucanase / cellulase (EC 3.2.1.4); endo-beta-1,4-xylanase (EC 3.2.1.8); beta-glucosidase (EC 3.2.1.21); beta-mannosidase (EC 3.2.1.25); beta-glucosylceramidase (EC 3.2.1.45); glucan beta-1,3-glucosidase (EC 3.2.1.58); licheninase (EC 3.2.1.73); exo-beta-1,4-glucanase / cellodextrinase (EC 3.2.1.74); glucan endo-1,6-beta-glucosidase (EC 3.2.1.75); mannan endo-beta-1,4-mannosidase (E…
GH51	0	0	0	0	0	0	23.893	20.128	12.399	endoglucanase (EC 3.2.1.4); endo-beta-1,4-xylanase (EC 3.2.1.8); beta-xylosidase (EC 3.2.1.37); alpha-L-arabinofuranosidase (EC 3.2.1.55)
GH55	44.107	42.626	44.607	0	0	0	0	1.172	0	exo-beta-1,3-glucanase (EC 3.2.1.58); endo-beta-1,3-glucanase (EC 3.2.1.39)
GH57	0	0	0	0	0	0	1.542	1.568	0	alpha-amylase (EC 3.2.1.1); alpha-galactosidase (EC 3.2.1.22); amylopullulanase (EC 3.2.1.41); cyclomaltodextrinase (EC 3.2.1.54); branching enzyme (EC 2.4.1.18); 4-alpha-glucanotransferase (EC 2.4.1.25)
GH63	0	0	0	0	0	0	0	1.708	0.881	processing alpha-glucosidase (EC 3.2.1.106); alpha-1,3-glucosidase (EC 3.2.1.84); alpha-glucosidase (EC 3.2.1.20); mannosylglycerate alpha-mannosidase / mannosylglycerate hydrolase (EC 3.2.1.170)
GH64	0	182.331	0	0	0	0	0	0	0	beta-1,3-glucanase (EC 3.2.1.39)
GH65	0	0	0	0	0	0	16.582	17.49	13.418	alpha,alpha-trehalase (EC 3.2.1.28); maltose phosphorylase (EC 2.4.1.8); trehalose phosphorylase (EC 2.4.1.64); kojibiose phosphorylase (EC 2.4.1.230); trehalose-6-phosphate phosphorylase (EC 2.4.1.216); nigerose phosphorylase (EC 2.4.1.279); 3-O-alpha-glucopyranosyl-L-rhamnose phosphorylase (EC 2.4.1.282); 2-O-alpha-glucopyranosylglycerol: phosphate beta-glucosyltransferase (EC 2.4.1.-); alpha-g…
GH67	0	0	0	0	0	0	0	1.452	0	alpha-glucuronidase (EC 3.2.1.139); xylan alpha-1,2-glucuronidase (EC 3.2.1.131)
GH74	0	0	0	0	0	0	0	2.007	4.619	endoglucanase (EC 3.2.1.4); oligoxyloglucan reducing end-specific cellobiohydrolase (EC 3.2.1.150); xyloglucanase (EC 3.2.1.151)
GH77	0	0	0	0	0	0	10.265	4.94	1.6	amylomaltase or 4-alpha-glucanotransferase (EC 2.4.1.25)
GH78	0	0	0	0	0	0	3.196	6.521	3.528	alpha-L-rhamnosidase (EC 3.2.1.40); rhamnogalacturonan alpha-L-rhamnohydrolase (EC 3.2.1.174); L-Rhap-alpha-1,3-D-Apif -specific alpha-1,3-L-rhamnosidase (EC 3.2.1.-)
GH8	0	0	0	65.967	68.343	62.856	1.941	1.898	1.183	chitosanase (EC 3.2.1.132); cellulase (EC 3.2.1.4); licheninase (EC 3.2.1.73); endo-1,4-beta-xylanase (EC 3.2.1.8); reducing-end-xylose releasing exo-oligoxylanase (EC 3.2.1.156)
GH88	0	0	0	0	0	0	3.511	2.619	3.863	d-4,5-unsaturated beta-glucuronyl hydrolase (EC 3.2.1.-)
GH9	0	0	0	60.834	60.396	58.194	3.412	1.499	2.762	endoglucanase (EC 3.2.1.4); endo-beta-1,3(4)-glucanase / lichenase-laminarinase (EC 3.2.1.6); beta-glucosidase (EC 3.2.1.21); lichenase / endo-beta-1,3-1,4-glucanase (EC 3.2.1.73); exo-beta-1,4-glucanase / cellodextrinase (EC 3.2.1.74); cellobiohydrolase (EC 3.2.1.91); xyloglucan-specific endo-beta-1,4-glucanase / endo-xyloglucanase (EC 3.2.1.151); exo-beta-glucosaminidase (EC 3.2.1.165)
GH92	0	0	0	0	0	0	2.541	6.461	5.732	mannosyl-oligosaccharide alpha-1,2-mannosidase (EC 3.2.1.113); mannosyl-oligosaccharide alpha-1,3-mannosidase (EC 3.2.1.-);
GH94	0	0	0	0	0	0	1.175	6.271	4.015	cellobiose phosphorylase (EC 2.4.1.20); laminaribiose phosphorylase (EC 2.4.1.31); cellodextrin phosphorylase (EC 2.4.1.49); chitobiose phosphorylase (EC 2.4.1.-); cyclic beta-1,2-glucan synthase (EC 2.4.1.-); cellobionic acid phosphorylase (EC 2.4.1.321); beta-1,2-oligoglucan phosphorylase (EC 2.4.1.-)
GH95	0	0	0	0	0	0	0	0	1.3	alpha-L-fucosidase (EC 3.2.1.51); alpha-1,2-L-fucosidase (EC 3.2.1.63); alpha-L-galactosidase (EC 3.2.1.-)
GH99	0	0	0	0	0	0	0	0	1.38	glycoprotein endo-alpha-1,2-mannosidase (EC 3.2.1.130); mannan endo-1,2-alpha-mannanase (3.2.1.-)
GT0	0	0	0	0	0	0	11.471	7.514	4.099	Glycosyltransferases not yet assigned to a family
GT1	0	0	0	0	0	0	16.936	20.255	17.261	UDP-glucuronosyltransferase (EC 2.4.1.17); zeatin O-beta-xylosyltransferase (EC 2.4.2.40); 2-hydroxyacylsphingosine 1-beta-galactosyltransferase (EC 2.4.1.45); N-acylsphingosine galactosyltransferase (EC 2.4.1.47); flavonol 3-O-glucosyltransferase (EC 2.4.1.91); anthocyanidin 3-O-glucosyltransferase (EC 2.4.1.115); sinapate 1-glucosyltransferase (EC 2.4.1.120); indole-3-acetate beta-glucosyltrans…
GT19	0	0	0	0	0	0	7.854	8.199	7.537	lipid-A-disaccharide synthase (EC 2.4.1.182).
GT2	130.734	119.112	125.073	515.3	463.788	427.156	185.872	165.936	172.707	cellulose synthase (EC 2.4.1.12); chitin synthase (EC 2.4.1.16); dolichyl-phosphate beta-D-mannosyltransferase (EC 2.4.1.83); dolichyl-phosphate beta-glucosyltransferase (EC 2.4.1.117); N-acetylglucosaminyltransferase (EC 2.4.1.-); N-acetylgalactosaminyltransferase (EC 2.4.1.-); hyaluronan synthase (EC 2.4.1.212); chitin oligosaccharide synthase (EC 2.4.1.-); beta-1,3-glucan synthase (EC 2.4.1.34…
GT20	0	0	0	0	0	0	16.014	25.048	16.289	alpha,alpha-trehalose-phosphate synthase [UDP-forming] (EC 2.4.1.15); Glucosylglycerol-phosphate synthase (EC 2.4.1.213); trehalose-6-P phosphatase (EC 3.1.3.12); [retaining] GDP-valeniol: validamine 7-phosphate valeniolyltransferase (EC 2.-.-.-)
GT26	0	0	0	0	0	0	2.851	1.128	1.866	UDP-ManNAcA: beta-N-acetyl mannosaminuronyltransferase (EC 2.4.1.-); UDP-ManNAc: beta-N-acetyl-mannosaminyltransferase (EC 2.4.1.-); UDP-Glc: beta-1,4-glucosyltransferase (EC 2.4.1.-); beta-1,4-galactosyltransferase (EC 2.4.1.-)
GT28	98.04	99.147	100.676	0	0	0	19.822	12.323	8.101	1,2-diacylglycerol 3-beta-galactosyltransferase (EC 2.4.1.46); 1,2-diacylglycerol 3-beta-glucosyltransferase (EC 2.4.1.157); UDP-GlcNAc: Und-PP-MurAc-pentapeptide beta-N-acetylglucosaminyltransferase (EC 2.4.1.227); digalactosyldiacylglycerol synthase (EC 2.4.1.241)
GT30	0	0	0	0	0	0	6.313	9.352	11.182	CMP-beta-KDO: alpha-3-deoxy-D-manno-octulosonic-acid (KDO) transferase (EC 2.4.99.-).
GT32	0	0	0	0	0	0	3.504	2.816	4.114	alpha-1,6-mannosyltransferase (EC 2.4.1.-); alpha-1,4-N-acetylglucosaminyltransferase (EC 2.4.1.-); alpha-1,4-N-acetylgalactosaminyltransferase (EC 2.4.1.-);
GT35	0	0	0	0	0	0	50.053	46.537	45.527	glycogen or starch phosphorylase (EC 2.4.1.1).
GT39	0	0	0	0	0	0	15.675	9.471	4.527	Dol-P-Man: protein alpha-mannosyltransferase (EC 2.4.1.109)
GT4	537.157	553.196	553.963	447.787	440.868	437.619	184.464	189.854	158.963	sucrose synthase (EC 2.4.1.13); sucrose-phosphate synthase (EC 2.4.1.14); alpha-glucosyltransferase (EC 2.4.1.52); lipopolysaccharide N-acetylglucosaminyltransferase (EC 2.4.1.56); phosphatidylinositol alpha-mannosyltransferase (EC 2.4.1.57); GDP-Man: Man1GlcNAc2-PP-dolichol alpha-1,3-mannosyltransferase (EC 2.4.1.132); GDP-Man: Man3GlcNAc2-PP-dolichol/Man4GlcNAc2-PP-dolichol alpha-1,2-mannosyltr…
GT41	0	0	0	0	0	0	0	1.03	0	UDP-GlcNAc: peptide beta-N-acetylglucosaminyltransferase (EC 2.4.1.255); UDP-Glc: peptide N-beta-glucosyltransferase (EC 2.4.1.-)
GT5	0	0	0	0	0	0	15.059	7.394	4.098	UDP-Glc: glycogen glucosyltransferase (EC 2.4.1.11); ADP-Glc: starch glucosyltransferase (EC 2.4.1.21); NDP-Glc: starch glucosyltransferase (EC 2.4.1.242); UDP-Glc: alpha-1,3-glucan synthase (EC 2.4.1.183) UDP-Glc: alpha-1,4-glucan synthase (EC 2.4.1.-)
GT51	0	9.931	7.763	0	0	0	69.406	70.306	57.192	murein polymerase (EC 2.4.1.129).
GT53	0	0	0	0	0	0	1.682	1.436	0	UDP-L-Ara: alpha-L-arabinosyltransferase (EC 2.4.2.-)
GT55	0	0	0	0	0	0	14.141	24.139	17.106	GDP-Man: mannosyl-3-phosphoglycerate synthase (EC 2.4.1.217)
GT66	0	0	0	0	0	0	11.863	9.798	8.75	dolichyl-diphosphooligosaccharideâ€”protein glycotransferase (EC 2.4.99.18); undecaprenyl-diphosphooligosaccharideâ€”protein glycotransferase (EC 2.4.99.19)
GT81	0	0	0	0	0	0	12.797	9.529	9.041	NDP-Glc: glucosyl-3-phosphoglycerate synthase (EC 2.4.1.-); NDP-Man: mannosyl-3-phosphoglycerate synthase (EC 2.4.1.-);
GT83	0	0	0	0	0	0	0	2.063	0	undecaprenyl phosphate-alpha-L-Ara4N: 4-amino-4-deoxy-beta-L-arabinosyltransferase (EC 2.4.2.43); dodecaprenyl phosphate-beta-galacturonic acid: lipopolysaccharide core alpha-galacturonosyl transferase (EC 2.4.1.-)
GT84	0	0	0	0	0	0	0	1.241	3.245	cyclic beta-1,2-glucan synthase (EC 2.4.1.-);
GT87	0	0	0	0	0	0	9.567	6.813	4.452	polyprenol-P-Man: alpha-1,2-mannosyltransferase (EC 2.4.1.-)
GT9	78.889	77.275	79.857	166.767	170.629	165.459	14.996	12.848	11.456	lipopolysaccharide N-acetylglucosaminyltransferase (EC 2.4.1.56); heptosyltransferase (EC 2.4.-.-).
PL1	0	0	0	0	0	0	1.085	2.023	4.441	pectate lyase (EC 4.2.2.2); exo-pectate lyase (EC 4.2.2.9); pectin lyase (EC 4.2.2.10).
PL10	0	0	0	0	0	0	7.853	5.288	7.418	pectate lyase (EC 4.2.2.2)
PL11	0	0	0	0	0	0	0	0	1.379	rhamnogalacturonan endolyase (EC 4.2.2.23); rhamnogalacturonan exolyase (EC 4.2.2.24)
PL22	0	0	0	0	0	0	7.181	3.985	3.591	oligogalacturonate lyase / oligogalacturonide lyase (EC 4.2.2.6)
PL3	0	0	0	0	0	0	0	0	0.663	pectate lyase (EC 4.2.2.2).
